# Supplementary material for: Testing the enemy release hypothesis in a native insect species with an expanding range
Source: PeerJ. 2015 Nov 19;3:e1415. doi: 10.7717/peerj.1415 (PMC4655089; doi:10.7717/peerj.1415)
Supplement: Table S1 — Raw data table for testing the Enemy Release Hypothesis in a native insect species with an expanding range. Prevalence and intensity of Arrenurus water mite and gregarines on Enallagma boreale and Enallagma clausum from six sites in Eastern Alberta and Western Saskatchewan. [file peerj-03-1415-s001.xlsx]

## Sheet: Sheet1
ID	SpE. clausumies	Sex	LakeType	Lake	Date	Week	MitePrevalence	MiteIntensity	GregarinePrevalence	GregarineIntensity
ABSK001	E. clausum	F	Old	Lenore	29.vi.2012	1	0	0	0	0
ABSK002	E. clausum	M	Old	Lenore	29.vi.2012	1	0	0	0	0
ABSK003	E. clausum	M	Old	Lenore	29.vi.2012	1	0	0	0	0
ABSK004	E. clausum	F	Old	Lenore	29.vi.2012	1	1	15	0	0
ABSK005	E. clausum	M	Old	Lenore	29.vi.2012	1	0	0	0	0
ABSK006	E. boreale	M	Old	Lenore	29.vi.2012	1	0	0	0	0
ABSK007	E. clausum	F	Old	Lenore	29.vi.2012	1	1	2	0	0
ABSK008	E. clausum	M	Old	Lenore	29.vi.2012	1	0	0	0	0
ABSK009	E. clausum	M	Old	Lenore	29.vi.2012	1	0	0	0	0
ABSK010	E. clausum	M	Old	Lenore	29.vi.2012	1	0	0	0	0
ABSK011	E. clausum	M	Old	Lenore	29.vi.2012	1	0	0	0	0
ABSK012	E. clausum	M	Old	Lenore	29.vi.2012	1	0	0	0	0
ABSK013	E. clausum	M	Old	Lenore	29.vi.2012	1	0	0	0	0
ABSK014	E. clausum	F	Old	Lenore	29.vi.2012	1	0	0	0	0
ABSK015	E. clausum	M	Old	Lenore	29.vi.2012	1	1	1	1	22
ABSK016	E. clausum	M	Old	Lenore	29.vi.2012	1	0	0	0	0
ABSK017	E. clausum	F	Old	Lenore	29.vi.2012	1	1	2	0	0
ABSK018	E. clausum	M	Old	Lenore	29.vi.2012	1	0	0	0	0
ABSK019	E. clausum	M	Old	Lenore	29.vi.2012	1	0	0	0	0
ABSK020	E. clausum	M	Old	Lenore	29.vi.2012	1	0	0	1	1
ABSK021	E. clausum	F	Old	Lenore	29.vi.2012	1	0	0	0	0
ABSK022	E. clausum	M	Old	Lenore	29.vi.2012	1	0	0	0	0
ABSK023	E. clausum	M	Old	Lenore	29.vi.2012	1	0	0	0	0
ABSK024	E. boreale	F	Old	Lenore	29.vi.2012	1	0	0	0	0
ABSK025	E. boreale	M	Old	Lenore	29.vi.2012	1	1	2	0	0
ABSK026	E. boreale	M	Old	Lenore	29.vi.2012	1	1	1	0	0
ABSK027	E. boreale	M	Old	Lenore	29.vi.2012	1	0	0	0	0
ABSK028	E. boreale	F	Old	Lenore	29.vi.2012	1	0	0	0	0
ABSK029	E. boreale	M	Old	Lenore	29.vi.2012	1	1	3	0	0
ABSK030	E. boreale	M	Old	Lenore	29.vi.2012	1	0	0	0	0
ABSK031	E. boreale	M	Old	Lenore	29.vi.2012	1	1	2	0	0
ABSK032	E. boreale	F	Old	Lenore	29.vi.2012	1	0	0	0	0
ABSK033	E. boreale	M	Old	Lenore	29.vi.2012	1	1	1	1	1
ABSK034	E. boreale	M	Old	Lenore	29.vi.2012	1	0	0	0	0
ABSK035	E. boreale	M	Old	Lenore	29.vi.2012	1	1	9	0	0
ABSK036	E. boreale	F	Old	Lenore	29.vi.2012	1	0	0	0	0
ABSK037	E. boreale	M	Old	Lenore	29.vi.2012	1	1	9	0	0
ABSK038	E. boreale	M	Old	Lenore	29.vi.2012	1	0	0	1	1
ABSK039	E. boreale	M	Old	Lenore	29.vi.2012	1	0	0	1	9
ABSK040	E. boreale	M	Old	Lenore	29.vi.2012	1	1	16	1	4
ABSK041	E. boreale	M	Old	Lenore	29.vi.2012	1	0	0	0	0
ABSK042	E. boreale	M	Old	Lenore	29.vi.2012	1	0	0	0	0
ABSK043	E. boreale	M	Old	Lenore	29.vi.2012	1	0	0	0	0
ABSK044	E. boreale	F	Old	Lenore	29.vi.2012	1	0	0	0	0
ABSK045	E. clausum	M	Old	Lenore	29.vi.2012	1	1	43	1	10
ABSK046	E. boreale	M	Old	Lenore	29.vi.2012	1	1	1	1	12
ABSK047	E. clausum	M	Old	Lenore	29.vi.2012	1	0	0	0	0
ABSK048	E. boreale	M	Old	Lenore	29.vi.2012	1	0	0	1	3
ABSK049	E. boreale	M	Old	Lenore	29.vi.2012	1	1	2	0	0
ABSK050	E. boreale	F	Old	Lenore	29.vi.2012	1	1	30	0	0
ABSK051	E. boreale	M	Old	Lenore	29.vi.2012	1	0	0	1	60
ABSK052	E. boreale	M	Old	Lenore	29.vi.2012	1	0	0	1	2
ABSK053	E. boreale	F	Old	Lenore	29.vi.2012	1	0	0	0	0
ABSK054	E. boreale	F	Old	Lenore	29.vi.2012	1	0	0	0	0
ABSK055	E. boreale	F	Old	Lenore	29.vi.2012	1	0	0	1	3
ABSK056	E. boreale	M	Old	Lenore	29.vi.2012	1	1	6	0	0
ABSK057	E. boreale	M	Old	Lenore	06.vii.2012	2	0	0	1	3
ABSK058	E. boreale	M	Old	Lenore	06.vii.2012	2	0	0	1	1
ABSK059	E. boreale	M	Old	Lenore	06.vii.2012	2	0	0	0	0
ABSK060	E. boreale	M	Old	Lenore	06.vii.2012	2	1	38	0	0
ABSK061	E. boreale	M	Old	Lenore	06.vii.2012	2	1	1	1	22
ABSK062	E. boreale	M	Old	Lenore	06.vii.2012	2	0	0	0	0
ABSK063	E. boreale	M	Old	Lenore	06.vii.2012	2	0	0	0	0
ABSK064	E. boreale	M	Old	Lenore	06.vii.2012	2	0	0	1	1
ABSK065	E. boreale	M	Old	Lenore	06.vii.2012	2	0	0	1	7
ABSK066	E. boreale	M	Old	Lenore	06.vii.2012	2	0	0	1	50
ABSK067	E. boreale	M	Old	Lenore	06.vii.2012	2	0	0	0	0
ABSK068	E. boreale	M	Old	Lenore	06.vii.2012	2	1	8	1	2
ABSK069	E. boreale	M	Old	Lenore	06.vii.2012	2	0	0	1	4
ABSK070	E. boreale	M	Old	Lenore	06.vii.2012	2	0	0	1	33
ABSK071	E. boreale	M	Old	Lenore	06.vii.2012	2	1	12	0	0
ABSK072	E. boreale	M	Old	Lenore	06.vii.2012	2	1	16	0	0
ABSK073	E. boreale	M	Old	Lenore	06.vii.2012	2	1	15	0	0
ABSK074	E. boreale	M	Old	Lenore	06.vii.2012	2	0	0	0	0
ABSK075	E. boreale	M	Old	Lenore	06.vii.2012	2	1	6	1	3
ABSK076	E. boreale	M	Old	Lenore	06.vii.2012	2	0	0	1	1
ABSK077	E. boreale	M	Old	Lenore	06.vii.2012	2	1	5	0	0
ABSK078	E. boreale	M	Old	Lenore	06.vii.2012	2	1	17	0	0
ABSK079	E. boreale	M	Old	Lenore	06.vii.2012	2	1	1	0	0
ABSK080	E. boreale	M	Old	Lenore	06.vii.2012	2	0	0	0	0
ABSK081	E. boreale	M	Old	Lenore	06.vii.2012	2	0	0	0	0
ABSK082	E. boreale	M	Old	Lenore	06.vii.2012	2	1	6	0	0
ABSK083	E. boreale	M	Old	Lenore	06.vii.2012	2	0	0	1	10
ABSK084	E. boreale	M	Old	Lenore	06.vii.2012	2	0	0	0	0
ABSK085	E. boreale	F	Old	Lenore	06.vii.2012	2	0	0	1	1
ABSK086	E. clausum	M	Old	Lenore	06.vii.2012	2	0	0	0	0
ABSK087	E. clausum	M	Old	Lenore	06.vii.2012	2	0	0	0	0
ABSK088	E. clausum	M	Old	Lenore	06.vii.2012	2	0	0	0	0
ABSK089	E. clausum	M	Old	Lenore	06.vii.2012	2	1	1	1	9
ABSK090	E. clausum	M	Old	Lenore	06.vii.2012	2	0	0	0	0
ABSK091	E. clausum	M	Old	Lenore	06.vii.2012	2	0	0	0	0
ABSK092	E. clausum	M	Old	Lenore	06.vii.2012	2	0	0	0	0
ABSK093	E. clausum	M	Old	Lenore	06.vii.2012	2	0	0	0	0
ABSK094	E. clausum	M	Old	Lenore	06.vii.2012	2	0	0	0	0
ABSK095	E. clausum	M	Old	Lenore	06.vii.2012	2	0	0	0	0
ABSK096	E. clausum	M	Old	Lenore	06.vii.2012	2	0	0	0	0
ABSK097	E. clausum	M	Old	Lenore	06.vii.2012	2	0	0	0	0
ABSK098	E. clausum	M	Old	Lenore	06.vii.2012	2	0	0	0	0
ABSK099	E. clausum	M	Old	Lenore	06.vii.2012	2	0	0	0	0
ABSK100	E. clausum	M	Old	Lenore	06.vii.2012	2	0	0	0	0
ABSK101	E. clausum	M	Old	Lenore	06.vii.2012	2	0	0	0	0
ABSK102	E. clausum	M	Old	Lenore	06.vii.2012	2	0	0	0	0
ABSK103	E. clausum	M	Old	Lenore	06.vii.2012	2	0	0	1	3
ABSK104	E. clausum	M	Old	Lenore	06.vii.2012	2	0	0	0	0
ABSK105	E. clausum	F	Old	Lenore	06.vii.2012	2	0	0	0	0
ABSK106	E. clausum	M	Old	Lenore	06.vii.2012	2	0	0	0	0
ABSK107	E. clausum	M	Old	Lenore	06.vii.2012	2	0	0	0	0
ABSK108	E. clausum	M	Old	Lenore	06.vii.2012	2	0	0	0	0
ABSK109	E. clausum	M	Old	Lenore	06.vii.2012	2	0	0	0	0
ABSK110	E. clausum	M	Old	Lenore	06.vii.2012	2	0	0	0	0
ABSK111	E. clausum	M	Old	Lenore	06.vii.2012	2	0	0	0	0
ABSK112	E. clausum	M	Old	Lenore	06.vii.2012	2	0	0	0	0
ABSK113	E. clausum	M	Old	Lenore	06.vii.2012	2	0	0	0	0
ABSK114	E. clausum	M	Old	Lenore	06.vii.2012	2	0	0	0	0
ABSK115	E. clausum	M	Old	Lenore	06.vii.2012	2	0	0	0	0
ABSK116	E. clausum	M	Old	Lenore	06.vii.2012	2	0	0	0	0
ABSK117	E. boreale	M	New	Gull	1.vii.2012	1	0	0	0	0
ABSK118	E. boreale	F	New	Gull	1.vii.2012	1	1	1	0	0
ABSK119	E. boreale	M	New	Gull	1.vii.2012	1	0	0	0	0
ABSK120	E. boreale	M	New	Gull	1.vii.2012	1	0	0	0	0
ABSK121	E. boreale	M	New	Gull	1.vii.2012	1	0	0	0	0
ABSK122	E. boreale	M	New	Gull	1.vii.2012	1	0	0	0	0
ABSK123	E. boreale	M	New	Gull	1.vii.2012	1	0	0	0	0
ABSK124	E. boreale	M	New	Gull	1.vii.2012	1	0	0	0	0
ABSK125	E. boreale	M	New	Gull	1.vii.2012	1	0	0	0	0
ABSK126	E. boreale	M	New	Gull	1.vii.2012	1	1	1	0	0
ABSK127	E. boreale	M	New	Gull	1.vii.2012	1	1	8	0	0
ABSK128	E. boreale	M	New	Gull	1.vii.2012	1	0	0	0	0
ABSK129	E. boreale	M	New	Gull	1.vii.2012	1	0	0	0	0
ABSK130	E. boreale	M	New	Gull	1.vii.2012	1	0	0	0	0
ABSK131	E. boreale	M	New	Gull	1.vii.2012	1	0	0	0	0
ABSK132	E. boreale	M	New	Gull	1.vii.2012	1	0	0	0	0
ABSK133	E. boreale	M	New	Gull	1.vii.2012	1	1	50	1	19
ABSK134	E. boreale	M	New	Gull	1.vii.2012	1	0	0	0	0
ABSK135	E. boreale	M	New	Gull	1.vii.2012	1	0	0	0	0
ABSK136	E. boreale	M	New	Gull	1.vii.2012	1	1	1	0	0
ABSK137	E. boreale	M	New	Gull	1.vii.2012	1	0	0	0	0
ABSK138	E. boreale	M	New	Gull	1.vii.2012	1	0	0	0	0
ABSK139	E. boreale	M	New	Gull	1.vii.2012	1	1	2	0	0
ABSK140	E. boreale	M	New	Gull	1.vii.2012	1	1	1	0	0
ABSK141	E. boreale	M	New	Gull	1.vii.2012	1	1	1	0	0
ABSK142	E. boreale	M	New	Gull	1.vii.2012	1	0	0	1	1
ABSK143	E. boreale	M	New	Gull	1.vii.2012	1	1	4	0	0
ABSK144	E. boreale	M	New	Gull	1.vii.2012	1	0	0	0	0
ABSK145	E. boreale	M	New	Gull	1.vii.2012	1	0	0	0	0
ABSK146	E. boreale	M	New	Gull	1.vii.2012	1	0	0	0	0
ABSK147	E. boreale	M	New	Gull	1.vii.2012	1	0	0	0	0
ABSK148	E. boreale	F	New	Gull	1.vii.2012	1	0	0	0	0
ABSK149	E. boreale	M	New	Gull	1.vii.2012	1	1	1	0	0
ABSK150	E. clausum	M	New	Gull	1.vii.2012	1	0	0	0	0
ABSK151	E. clausum	M	New	Gull	1.vii.2012	1	0	0	0	0
ABSK152	E. boreale	M	New	Gull	1.vii.2012	1	1	15	1	14
ABSK153	E. clausum	M	New	Gull	1.vii.2012	1	0	0	0	0
ABSK154	E. clausum	M	New	Gull	1.vii.2012	1	1	6	1	2
ABSK155	E. clausum	M	New	Gull	1.vii.2012	1	0	0	0	0
ABSK156	E. clausum	M	New	Gull	1.vii.2012	1	1	2	0	0
ABSK157	E. clausum	M	New	Gull	1.vii.2012	1	0	0	0	0
ABSK158	E. clausum	M	New	Gull	1.vii.2012	1	1	7	0	0
ABSK159	E. clausum	M	New	Gull	1.vii.2012	1	0	0	0	0
ABSK160	E. clausum	M	New	Gull	1.vii.2012	1	1	4	0	0
ABSK161	E. clausum	M	New	Gull	1.vii.2012	1	1	4	0	0
ABSK162	E. clausum	F	New	Gull	1.vii.2012	1	0	0	0	0
ABSK163	E. boreale	M	New	Gull	1.vii.2012	1	1	1	0	0
ABSK164	E. clausum	M	New	Gull	1.vii.2012	1	0	0	1	3
ABSK165	E. clausum	F	New	Gull	1.vii.2012	1	0	0	0	0
ABSK166	E. clausum	M	New	Gull	1.vii.2012	1	0	0	0	0
ABSK167	E. clausum	M	New	Gull	1.vii.2012	1	1	1	0	0
ABSK168	E. clausum	M	New	Gull	1.vii.2012	1	0	0	0	0
ABSK169	E. clausum	M	New	Gull	1.vii.2012	1	0	0	0	0
ABSK170	E. clausum	M	New	Gull	1.vii.2012	1	0	0	0	0
ABSK171	E. clausum	M	New	Gull	1.vii.2012	1	1	64	0	0
ABSK172	E. clausum	F	New	Gull	1.vii.2012	1	0	0	0	0
ABSK173	E. clausum	F	New	Gull	1.vii.2012	1	0	0	0	0
ABSK174	E. clausum	M	New	Gull	1.vii.2012	1	0	0	0	0
ABSK175	E. clausum	F	New	Gull	1.vii.2012	1	0	0	0	0
ABSK176	E. clausum	M	New	Gull	1.vii.2012	1	1	1	0	0
ABSK177	E. clausum	M	New	Gull	1.vii.2012	1	0	0	0	0
ABSK178	E. clausum	M	New	Gull	1.vii.2012	1	0	0	0	0
ABSK179	E. clausum	M	New	Gull	1.vii.2012	1	0	0	0	0
ABSK180	E. clausum	M	New	Gull	1.vii.2012	1	0	0	0	0
ABSK181	E. clausum	M	New	Gull	1.vii.2012	1	0	0	0	0
ABSK182	E. clausum	M	New	Gull	1.vii.2012	1	0	0	0	0
ABSK183	E. clausum	F	New	Gull	1.vii.2012	1	1	2	0	0
ABSK184	E. clausum	F	New	Gull	1.vii.2012	1	1	139	1	4
ABSK185	E. clausum	M	New	Gull	1.vii.2012	1	0	0	0	0
ABSK186	E. clausum	M	New	Gull	1.vii.2012	1	0	0	0	0
ABSK187	E. boreale	M	New	Gull	8.vii.2012	2	0	0	0	0
ABSK188	E. boreale	M	New	Gull	8.vii.2012	2	1	3	0	0
ABSK189	E. boreale	M	New	Gull	8.vii.2012	2	0	0	0	0
ABSK190	E. boreale	M	New	Gull	8.vii.2012	2	0	0	0	0
ABSK191	E. boreale	M	New	Gull	8.vii.2012	2	0	0	0	0
ABSK192	E. boreale	M	New	Gull	8.vii.2012	2	0	0	0	0
ABSK193	E. boreale	M	New	Gull	8.vii.2012	2	0	0	0	0
ABSK194	E. clausum	M	New	Gull	8.vii.2012	2	1	78	1	8
ABSK195	E. boreale	M	New	Gull	8.vii.2012	2	0	0	0	0
ABSK196	E. boreale	M	New	Gull	8.vii.2012	2	1	71	1	5
ABSK197	E. boreale	M	New	Gull	8.vii.2012	2	0	0	0	0
ABSK198	E. boreale	M	New	Gull	8.vii.2012	2	0	0	0	0
ABSK199	E. boreale	M	New	Gull	8.vii.2012	2	1	17	0	0
ABSK200	E. boreale	M	New	Gull	8.vii.2012	2	0	0	1	2
ABSK201	E. boreale	M	New	Gull	8.vii.2012	2	0	0	0	0
ABSK202	E. boreale	M	New	Gull	8.vii.2012	2	1	6	0	0
ABSK203	E. boreale	M	New	Gull	8.vii.2012	2	0	0	1	1
ABSK204	E. boreale	M	New	Gull	8.vii.2012	2	1	1	0	0
ABSK205	E. boreale	M	New	Gull	8.vii.2012	2	0	0	0	0
ABSK206	E. boreale	M	New	Gull	8.vii.2012	2	0	0	0	0
ABSK207	E. boreale	M	New	Gull	8.vii.2012	2	1	1	0	0
ABSK208	E. boreale	M	New	Gull	8.vii.2012	2	0	0	0	0
ABSK209	E. boreale	M	New	Gull	8.vii.2012	2	0	0	0	0
ABSK210	E. boreale	M	New	Gull	8.vii.2012	2	0	0	0	0
ABSK211	E. boreale	M	New	Gull	8.vii.2012	2	0	0	0	0
ABSK212	E. boreale	M	New	Gull	8.vii.2012	2	0	0	0	0
ABSK213	E. boreale	M	New	Gull	8.vii.2012	2	1	4	0	0
ABSK214	E. boreale	M	New	Gull	8.vii.2012	2	0	0	0	0
ABSK215	E. boreale	F	New	Gull	8.vii.2012	2	0	0	0	0
ABSK216	E. boreale	M	New	Gull	8.vii.2012	2	0	0	0	0
ABSK217	E. boreale	M	New	Gull	8.vii.2012	2	0	0	0	0
ABSK218	E. boreale	M	New	Gull	8.vii.2012	2	0	0	0	0
ABSK219	E. boreale	F	New	Gull	8.vii.2012	2	1	2	0	0
ABSK220	E. boreale	M	New	Gull	8.vii.2012	2	0	0	0	0
ABSK221	E. boreale	F	New	Gull	8.vii.2012	2	0	0	0	0
ABSK222	E. boreale	M	New	Gull	8.vii.2012	2	0	0	0	0
ABSK223	E. clausum	M	New	Gull	8.vii.2012	2	0	0	0	0
ABSK224	E. clausum	M	New	Gull	8.vii.2012	2	0	0	0	0
ABSK225	E. clausum	M	New	Gull	8.vii.2012	2	0	0	0	0
ABSK226	E. clausum	F	New	Gull	8.vii.2012	2	0	0	0	0
ABSK227	E. clausum	M	New	Gull	8.vii.2012	2	0	0	0	0
ABSK228	E. clausum	M	New	Gull	8.vii.2012	2	0	0	0	0
ABSK229	E. clausum	M	New	Gull	8.vii.2012	2	0	0	0	0
ABSK230	E. clausum	M	New	Gull	8.vii.2012	2	0	0	0	0
ABSK231	E. clausum	M	New	Gull	8.vii.2012	2	1	1	0	0
ABSK232	E. clausum	M	New	Gull	8.vii.2012	2	1	5	0	0
ABSK233	E. clausum	M	New	Gull	8.vii.2012	2	1	1	0	0
ABSK234	E. clausum	M	New	Gull	8.vii.2012	2	0	0	0	0
ABSK235	E. clausum	M	New	Gull	8.vii.2012	2	1	1	0	0
ABSK236	E. clausum	M	New	Gull	8.vii.2012	2	0	0	0	0
ABSK237	E. clausum	M	New	Gull	8.vii.2012	2	0	0	0	0
ABSK238	E. clausum	M	New	Gull	8.vii.2012	2	0	0	0	0
ABSK239	E. clausum	M	New	Gull	8.vii.2012	2	0	0	0	0
ABSK240	E. clausum	M	New	Gull	8.vii.2012	2	0	0	0	0
ABSK241	E. clausum	M	New	Gull	8.vii.2012	2	0	0	0	0
ABSK242	E. clausum	M	New	Gull	8.vii.2012	2	0	0	0	0
ABSK243	E. clausum	M	New	Gull	8.vii.2012	2	1	4	0	0
ABSK244	E. clausum	M	New	Gull	8.vii.2012	2	0	0	0	0
ABSK245	E. clausum	M	New	Gull	8.vii.2012	2	0	0	0	0
ABSK246	E. clausum	M	New	Gull	8.vii.2012	2	0	0	0	0
ABSK247	E. clausum	M	New	Gull	8.vii.2012	2	0	0	0	0
ABSK248	E. clausum	M	New	Gull	8.vii.2012	2	0	0	0	0
ABSK249	E. clausum	M	New	Gull	8.vii.2012	2	0	0	0	0
ABSK250	E. clausum	M	New	Gull	8.vii.2012	2	0	0	1	2
ABSK251	E. clausum	M	New	Gull	8.vii.2012	2	0	0	0	0
ABSK252	E. clausum	M	New	Gull	8.vii.2012	2	0	0	0	0
ABSK253	E. clausum	M	New	Gull	8.vii.2012	2	0	0	0	0
ABSK254	E. clausum	M	New	Gull	8.vii.2012	2	0	0	0	0
ABSK255	E. clausum	M	New	Gull	8.vii.2012	2	0	0	0	0
ABSK256	E. clausum	M	New	Gull	8.vii.2012	2	0	0	0	0
ABSK257	E. clausum	M	New	Gull	8.vii.2012	2	0	0	0	0
ABSK258	E. clausum	M	New	Gull	8.vii.2012	2	0	0	0	0
ABSK259	E. clausum	M	New	Gull	8.vii.2012	2	0	0	0	0
ABSK260	E. boreale	M	New	Sylvan	01.vii.2012	1	0	0	0	0
ABSK261	E. boreale	M	New	Sylvan	01.vii.2012	1	0	0	0	0
ABSK262	E. boreale	M	New	Sylvan	01.vii.2012	1	0	0	0	0
ABSK263	E. boreale	M	New	Sylvan	01.vii.2012	1	0	0	0	0
ABSK264	E. boreale	M	New	Sylvan	01.vii.2012	1	0	0	0	0
ABSK265	E. boreale	F	New	Sylvan	01.vii.2012	1	0	0	0	0
ABSK266	E. boreale	M	New	Sylvan	01.vii.2012	1	0	0	0	0
ABSK267	E. boreale	M	New	Sylvan	01.vii.2012	1	0	0	0	0
ABSK268	E. boreale	M	New	Sylvan	01.vii.2012	1	1	8	0	0
ABSK269	E. boreale	M	New	Sylvan	01.vii.2012	1	0	0	0	0
ABSK270	E. boreale	M	New	Sylvan	01.vii.2012	1	0	0	0	0
ABSK271	E. boreale	F	New	Sylvan	01.vii.2012	1	0	0	0	0
ABSK272	E. boreale	M	New	Sylvan	01.vii.2012	1	0	0	0	0
ABSK273	E. boreale	M	New	Sylvan	01.vii.2012	1	0	0	0	0
ABSK274	E. boreale	M	New	Sylvan	01.vii.2012	1	0	0	0	0
ABSK275	E. boreale	M	New	Sylvan	01.vii.2012	1	0	0	0	0
ABSK276	E. boreale	M	New	Sylvan	01.vii.2012	1	0	0	0	0
ABSK277	E. boreale	M	New	Sylvan	01.vii.2012	1	0	0	0	0
ABSK278	E. boreale	M	New	Sylvan	01.vii.2012	1	0	0	0	0
ABSK279	E. boreale	M	New	Sylvan	01.vii.2012	1	0	0	0	0
ABSK280	E. boreale	M	New	Sylvan	01.vii.2012	1	0	0	0	0
ABSK281	E. boreale	M	New	Sylvan	01.vii.2012	1	1	1	1	5
ABSK282	E. boreale	M	New	Sylvan	01.vii.2012	1	0	0	0	0
ABSK283	E. boreale	F	New	Sylvan	01.vii.2012	1	0	0	0	0
ABSK284	E. boreale	F	New	Sylvan	01.vii.2012	1	0	0	0	0
ABSK285	E. boreale	F	New	Sylvan	01.vii.2012	1	0	0	0	0
ABSK286	E. boreale	F	New	Sylvan	01.vii.2012	1	0	0	0	0
ABSK287	E. boreale	M	New	Sylvan	01.vii.2012	1	1	87	0	0
ABSK288	E. clausum	M	New	Sylvan	01.vii.2012	1	1	25	0	0
ABSK289	E. clausum	M	New	Sylvan	01.vii.2012	1	1	7	1	1
ABSK290	E. clausum	M	New	Sylvan	01.vii.2012	1	1	20	0	0
ABSK291	E. clausum	M	New	Sylvan	01.vii.2012	1	1	14	0	0
ABSK292	E. clausum	M	New	Sylvan	01.vii.2012	1	1	17	0	0
ABSK293	E. clausum	M	New	Sylvan	01.vii.2012	1	1	3	0	0
ABSK294	E. boreale	M	New	Sylvan	01.vii.2012	1	1	6	1	4
ABSK295	E. clausum	F	New	Sylvan	01.vii.2012	1	0	0	0	0
ABSK296	E. boreale	M	New	Sylvan	01.vii.2012	1	1	38	0	0
ABSK297	E. clausum	M	New	Sylvan	01.vii.2012	1	1	51	0	0
ABSK298	E. clausum	M	New	Sylvan	01.vii.2012	1	1	11	1	1
ABSK299	E. clausum	M	New	Sylvan	01.vii.2012	1	1	24	0	0
ABSK300	E. clausum	M	New	Sylvan	01.vii.2012	1	1	83	0	0
ABSK301	E. clausum	M	New	Sylvan	01.vii.2012	1	0	0	0	0
ABSK302	E. clausum	M	New	Sylvan	01.vii.2012	1	0	0	0	0
ABSK303	E. clausum	M	New	Sylvan	01.vii.2012	1	0	0	0	0
ABSK304	E. clausum	M	New	Sylvan	01.vii.2012	1	1	6	0	0
ABSK305	E. clausum	M	New	Sylvan	01.vii.2012	1	0	0	0	0
ABSK306	E. boreale	M	New	Sylvan	01.vii.2012	1	1	2	1	4
ABSK307	E. boreale	M	New	Sylvan	01.vii.2012	1	1	2	1	49
ABSK308	E. clausum	M	New	Sylvan	01.vii.2012	1	0	0	0	0
ABSK309	E. clausum	M	New	Sylvan	01.vii.2012	1	0	0	0	0
ABSK310	E. clausum	F	New	Sylvan	01.vii.2012	1	0	0	0	0
ABSK311	E. clausum	M	New	Sylvan	01.vii.2012	1	1	6	0	0
ABSK312	E. clausum	M	New	Sylvan	01.vii.2012	1	1	15	0	0
ABSK313	E. clausum	M	New	Sylvan	01.vii.2012	1	0	0	0	0
ABSK314	E. clausum	F	New	Sylvan	01.vii.2012	1	0	0	0	0
ABSK315	E. clausum	M	New	Sylvan	01.vii.2012	1	1	39	0	0
ABSK316	E. boreale	M	New	Sylvan	01.vii.2012	1	1	2	0	0
ABSK317	E. clausum	M	New	Sylvan	01.vii.2012	1	0	0	1	5
ABSK318	E. clausum	M	New	Sylvan	01.vii.2012	1	1	21	0	0
ABSK319	E. clausum	M	New	Sylvan	01.vii.2012	1	1	6	0	0
ABSK320	E. clausum	M	New	Sylvan	01.vii.2012	1	1	18	0	0
ABSK321	E. clausum	F	New	Sylvan	01.vii.2012	1	1	29	0	0
ABSK322	E. clausum	M	New	Sylvan	01.vii.2012	1	1	1	0	0
ABSK323	E. boreale	M	New	Sylvan	01.vii.2012	1	0	0	0	0
ABSK324	E. clausum	M	New	Sylvan	01.vii.2012	1	0	0	0	0
ABSK325	E. clausum	M	New	Sylvan	01.vii.2012	1	1	30	0	0
ABSK326	E. boreale	M	New	Sylvan	08.vii.2012	2	1	1	0	0
ABSK327	E. boreale	M	New	Sylvan	08.vii.2012	2	0	0	0	0
ABSK328	E. boreale	M	New	Sylvan	08.vii.2012	2	0	0	0	0
ABSK329	E. boreale	F	New	Sylvan	08.vii.2012	2	1	29	0	0
ABSK330	E. boreale	M	New	Sylvan	08.vii.2012	2	1	16	1	72
ABSK331	E. boreale	M	New	Sylvan	08.vii.2012	2	0	0	0	0
ABSK332	E. boreale	F	New	Sylvan	08.vii.2012	2	0	0	0	0
ABSK333	E. boreale	M	New	Sylvan	08.vii.2012	2	0	0	0	0
ABSK334	E. boreale	M	New	Sylvan	08.vii.2012	2	0	0	0	0
ABSK335	E. boreale	M	New	Sylvan	08.vii.2012	2	0	0	0	0
ABSK336	E. boreale	M	New	Sylvan	08.vii.2012	2	0	0	1	16
ABSK337	E. boreale	M	New	Sylvan	08.vii.2012	2	0	0	0	0
ABSK338	E. boreale	M	New	Sylvan	08.vii.2012	2	0	0	0	0
ABSK339	E. boreale	F	New	Sylvan	08.vii.2012	2	1	42	0	0
ABSK340	E. boreale	M	New	Sylvan	08.vii.2012	2	0	0	0	0
ABSK341	E. boreale	M	New	Sylvan	08.vii.2012	2	0	0	0	0
ABSK342	E. boreale	M	New	Sylvan	08.vii.2012	2	1	41	1	7
ABSK343	E. boreale	M	New	Sylvan	08.vii.2012	2	1	94	0	0
ABSK344	E. boreale	M	New	Sylvan	08.vii.2012	2	0	0	0	0
ABSK345	E. boreale	M	New	Sylvan	08.vii.2012	2	1	18	0	0
ABSK346	E. boreale	M	New	Sylvan	08.vii.2012	2	0	0	0	0
ABSK347	E. boreale	F	New	Sylvan	08.vii.2012	2	0	0	1	18
ABSK348	E. boreale	M	New	Sylvan	08.vii.2012	2	0	0	0	0
ABSK349	E. boreale	F	New	Sylvan	08.vii.2012	2	0	0	0	0
ABSK350	E. boreale	M	New	Sylvan	08.vii.2012	2	0	0	0	0
ABSK351	E. clausum	M	New	Sylvan	08.vii.2012	2	1	74	0	0
ABSK352	E. boreale	M	New	Sylvan	08.vii.2012	2	0	0	0	0
ABSK353	E. boreale	M	New	Sylvan	08.vii.2012	2	0	0	0	0
ABSK354	E. boreale	M	New	Sylvan	08.vii.2012	2	0	0	0	0
ABSK355	E. boreale	M	New	Sylvan	08.vii.2012	2	0	0	0	0
ABSK356	E. boreale	F	New	Sylvan	08.vii.2012	2	0	0	0	0
ABSK357	E. boreale	M	New	Sylvan	08.vii.2012	2	0	0	0	0
ABSK358	E. boreale	M	New	Sylvan	08.vii.2012	2	0	0	0	0
ABSK359	E. boreale	M	New	Sylvan	08.vii.2012	2	1	52	0	0
ABSK360	E. boreale	F	New	Sylvan	08.vii.2012	2	1	19	0	0
ABSK361	E. clausum	M	New	Sylvan	08.vii.2012	2	0	0	0	0
ABSK362	E. clausum	M	New	Sylvan	08.vii.2012	2	1	1	0	0
ABSK363	E. clausum	M	New	Sylvan	08.vii.2012	2	0	0	0	0
ABSK364	E. clausum	M	New	Sylvan	08.vii.2012	2	1	95	0	0
ABSK365	E. clausum	M	New	Sylvan	08.vii.2012	2	1	11	0	0
ABSK366	E. clausum	M	New	Sylvan	08.vii.2012	2	1	13	0	0
ABSK367	E. clausum	M	New	Sylvan	08.vii.2012	2	1	1	1	11
ABSK368	E. clausum	M	New	Sylvan	08.vii.2012	2	0	0	0	0
ABSK369	E. clausum	M	New	Sylvan	08.vii.2012	2	0	0	1	3
ABSK370	E. clausum	M	New	Sylvan	08.vii.2012	2	0	0	0	0
ABSK371	E. clausum	M	New	Sylvan	08.vii.2012	2	1	38	0	0
ABSK372	E. clausum	M	New	Sylvan	08.vii.2012	2	1	22	0	0
ABSK373	E. clausum	M	New	Sylvan	08.vii.2012	2	1	5	0	0
ABSK374	E. clausum	M	New	Sylvan	08.vii.2012	2	1	17	0	0
ABSK375	E. clausum	M	New	Sylvan	08.vii.2012	2	0	0	1	14
ABSK376	E. clausum	M	New	Sylvan	08.vii.2012	2	0	0	0	0
ABSK377	E. clausum	M	New	Sylvan	08.vii.2012	2	1	19	0	0
ABSK378	E. clausum	F	New	Sylvan	08.vii.2012	2	0	0	0	0
ABSK379	E. clausum	F	New	Sylvan	08.vii.2012	2	1	28	0	0
ABSK380	E. clausum	M	New	Sylvan	08.vii.2012	2	1	4	1	4
ABSK381	E. clausum	M	New	Sylvan	08.vii.2012	2	1	41	0	0
ABSK382	E. clausum	F	New	Sylvan	08.vii.2012	2	0	0	0	0
ABSK383	E. clausum	M	New	Sylvan	08.vii.2012	2	1	127	0	0
ABSK384	E. clausum	M	New	Sylvan	08.vii.2012	2	1	3	0	0
ABSK385	E. clausum	M	New	Sylvan	08.vii.2012	2	1	19	0	0
ABSK386	E. clausum	F	New	Sylvan	08.vii.2012	2	1	43	0	0
ABSK387	E. clausum	M	New	Sylvan	08.vii.2012	2	1	29	0	0
ABSK388	E. clausum	M	New	Sylvan	08.vii.2012	2	1	29	0	0
ABSK389	E. clausum	M	New	Sylvan	08.vii.2012	2	0	0	0	0
ABSK390	E. clausum	M	New	Sylvan	08.vii.2012	2	1	28	0	0
ABSK391	E. clausum	M	New	Sylvan	08.vii.2012	2	1	45	0	0
ABSK392	E. clausum	M	New	Sylvan	08.vii.2012	2	1	43	0	0
ABSK393	E. clausum	M	New	Sylvan	08.vii.2012	2	1	21	1	4
ABSK394	E. clausum	M	New	Sylvan	08.vii.2012	2	1	71	0	0
ABSK395	E. clausum	M	New	Sylvan	08.vii.2012	2	1	14	0	0
ABSK396	E. clausum	M	New	Sylvan	08.vii.2012	2	1	1	0	0
ABSK397	E. clausum	M	New	Sylvan	08.vii.2012	2	0	0	0	0
ABSK545	E. boreale	M	New	Interlakes	04.vii.2012	1	1	2	1	5
ABSK546	E. boreale	M	New	Interlakes	04.vii.2012	1	0	0	1	32
ABSK547	E. boreale	M	New	Interlakes	04.vii.2012	1	1	92	0	0
ABSK548	E. boreale	M	New	Interlakes	04.vii.2012	1	1	45	1	8
ABSK549	E. boreale	M	New	Interlakes	04.vii.2012	1	0	0	1	3
ABSK550	E. boreale	M	New	Interlakes	04.vii.2012	1	0	0	1	2
ABSK551	E. boreale	M	New	Interlakes	04.vii.2012	1	0	0	1	1
ABSK552	E. boreale	M	New	Interlakes	04.vii.2012	1	0	0	1	30
ABSK553	E. boreale	M	New	Interlakes	04.vii.2012	1	0	0	0	0
ABSK554	E. boreale	M	New	Interlakes	04.vii.2012	1	0	0	1	40
ABSK555	E. boreale	M	New	Interlakes	04.vii.2012	1	0	0	0	0
ABSK556	E. boreale	M	New	Interlakes	04.vii.2012	1	1	1	1	2
ABSK557	E. clausum	M	New	Interlakes	04.vii.2012	1	1	3	1	15
ABSK558	E. boreale	M	New	Interlakes	04.vii.2012	1	1	25	0	0
ABSK559	E. boreale	M	New	Interlakes	04.vii.2012	1	0	0	0	0
ABSK560	E. boreale	M	New	Interlakes	04.vii.2012	1	0	0	0	0
ABSK561	E. boreale	M	New	Interlakes	04.vii.2012	1	1	16	0	0
ABSK562	E. boreale	M	New	Interlakes	04.vii.2012	1	1	21	1	1
ABSK563	E. boreale	M	New	Interlakes	04.vii.2012	1	0	0	0	0
ABSK564	E. boreale	M	New	Interlakes	04.vii.2012	1	0	0	1	20
ABSK565	E. boreale	M	New	Interlakes	04.vii.2012	1	0	0	1	15
ABSK566	E. boreale	M	New	Interlakes	04.vii.2012	1	1	3	0	0
ABSK567	E. boreale	M	New	Interlakes	04.vii.2012	1	0	0	1	5
ABSK568	E. boreale	M	New	Interlakes	04.vii.2012	1	0	0	1	1
ABSK569	E. boreale	M	New	Interlakes	04.vii.2012	1	0	0	1	4
ABSK570	E. boreale	M	New	Interlakes	04.vii.2012	1	0	0	0	0
ABSK571	E. boreale	M	New	Interlakes	04.vii.2012	1	0	0	0	0
ABSK572	E. boreale	M	New	Interlakes	04.vii.2012	1	0	0	1	1
ABSK573	E. boreale	M	New	Interlakes	04.vii.2012	1	0	0	1	6
ABSK574	E. boreale	F	New	Interlakes	04.vii.2012	1	0	0	0	0
ABSK575	E. boreale	F	New	Interlakes	04.vii.2012	1	0	0	0	0
ABSK576	E. boreale	M	New	Interlakes	04.vii.2012	1	1	2	1	1
ABSK577	E. boreale	M	New	Interlakes	04.vii.2012	1	0	0	1	2
ABSK578	E. clausum	M	New	Interlakes	04.vii.2012	1	0	0	0	0
ABSK579	E. clausum	M	New	Interlakes	04.vii.2012	1	1	1	1	1
ABSK580	E. clausum	M	New	Interlakes	04.vii.2012	1	0	0	1	14
ABSK581	E. clausum	M	New	Interlakes	04.vii.2012	1	0	0	1	5
ABSK582	E. clausum	M	New	Interlakes	04.vii.2012	1	1	1	1	30
ABSK583	E. clausum	M	New	Interlakes	04.vii.2012	1	0	0	1	1
ABSK584	E. clausum	M	New	Interlakes	04.vii.2012	1	1	15	0	0
ABSK585	E. clausum	M	New	Interlakes	04.vii.2012	1	1	1	0	0
ABSK586	E. clausum	M	New	Interlakes	04.vii.2012	1	0	0	0	0
ABSK587	E. clausum	M	New	Interlakes	04.vii.2012	1	1	25	0	0
ABSK588	E. clausum	M	New	Interlakes	04.vii.2012	1	1	1	1	27
ABSK589	E. clausum	M	New	Interlakes	04.vii.2012	1	1	27	0	0
ABSK590	E. clausum	M	New	Interlakes	04.vii.2012	1	0	0	0	0
ABSK591	E. clausum	M	New	Interlakes	04.vii.2012	1	0	0	1	2
ABSK592	E. clausum	M	New	Interlakes	04.vii.2012	1	0	0	0	0
ABSK593	E. clausum	M	New	Interlakes	04.vii.2012	1	0	0	0	0
ABSK594	E. clausum	F	New	Interlakes	04.vii.2012	1	0	0	1	11
ABSK595	E. clausum	M	New	Interlakes	04.vii.2012	1	0	0	1	6
ABSK596	E. clausum	M	New	Interlakes	04.vii.2012	1	0	0	1	41
ABSK597	E. clausum	M	New	Interlakes	04.vii.2012	1	0	0	0	0
ABSK598	E. clausum	M	New	Interlakes	04.vii.2012	1	1	5	0	0
ABSK599	E. clausum	F	New	Interlakes	04.vii.2012	1	0	0	0	0
ABSK600	E. clausum	F	New	Interlakes	04.vii.2012	1	0	0	1	8
ABSK601	E. clausum	M	New	Interlakes	04.vii.2012	1	1	13	0	0
ABSK602	E. clausum	M	New	Interlakes	04.vii.2012	1	0	0	1	7
ABSK603	E. clausum	M	New	Interlakes	04.vii.2012	1	0	0	1	2
ABSK604	E. clausum	M	New	Interlakes	04.vii.2012	1	0	0	0	0
ABSK605	E. clausum	M	New	Interlakes	04.vii.2012	1	1	3	1	11
ABSK606	E. clausum	M	New	Interlakes	04.vii.2012	1	0	0	0	0
ABSK607	E. clausum	M	New	Interlakes	04.vii.2012	1	0	0	0	0
ABSK608	E. clausum	M	New	Interlakes	04.vii.2012	1	0	0	0	0
ABSK609	E. clausum	M	New	Interlakes	04.vii.2012	1	0	0	1	22
ABSK610	E. boreale	F	New	Interlakes	09.vii.2012	2	1	1	0	0
ABSK611	E. boreale	M	New	Interlakes	09.vii.2012	2	1	8	0	0
ABSK612	E. boreale	M	New	Interlakes	09.vii.2012	2	1	2	1	11
ABSK613	E. boreale	M	New	Interlakes	09.vii.2012	2	0	0	0	0
ABSK614	E. boreale	M	New	Interlakes	09.vii.2012	2	0	0	0	0
ABSK615	E. boreale	M	New	Interlakes	09.vii.2012	2	0	0	1	3
ABSK616	E. boreale	M	New	Interlakes	09.vii.2012	2	0	0	0	0
ABSK617	E. boreale	M	New	Interlakes	09.vii.2012	2	0	0	0	0
ABSK618	E. boreale	M	New	Interlakes	09.vii.2012	2	1	16	0	0
ABSK619	E. boreale	M	New	Interlakes	09.vii.2012	2	0	0	0	0
ABSK620	E. boreale	M	New	Interlakes	09.vii.2012	2	0	0	0	0
ABSK621	E. boreale	M	New	Interlakes	09.vii.2012	2	0	0	0	0
ABSK622	E. boreale	M	New	Interlakes	09.vii.2012	2	0	0	1	18
ABSK623	E. boreale	M	New	Interlakes	09.vii.2012	2	0	0	1	4
ABSK624	E. boreale	M	New	Interlakes	09.vii.2012	2	0	0	0	0
ABSK625	E. boreale	M	New	Interlakes	09.vii.2012	2	1	2	0	0
ABSK626	E. boreale	M	New	Interlakes	09.vii.2012	2	0	0	0	0
ABSK627	E. boreale	M	New	Interlakes	09.vii.2012	2	0	0	0	0
ABSK628	E. boreale	M	New	Interlakes	09.vii.2012	2	1	26	0	0
ABSK629	E. boreale	M	New	Interlakes	09.vii.2012	2	0	0	0	0
ABSK630	E. boreale	M	New	Interlakes	09.vii.2012	2	0	0	0	0
ABSK631	E. boreale	M	New	Interlakes	09.vii.2012	2	0	0	0	0
ABSK632	E. boreale	M	New	Interlakes	09.vii.2012	2	0	0	1	1
ABSK633	E. boreale	M	New	Interlakes	09.vii.2012	2	0	0	0	0
ABSK634	E. boreale	M	New	Interlakes	09.vii.2012	2	0	0	0	0
ABSK635	E. boreale	M	New	Interlakes	09.vii.2012	2	0	0	1	42
ABSK636	E. boreale	M	New	Interlakes	09.vii.2012	2	0	0	1	1
ABSK637	E. boreale	M	New	Interlakes	09.vii.2012	2	0	0	1	2
ABSK638	E. boreale	M	New	Interlakes	09.vii.2012	2	0	0	0	0
ABSK639	E. boreale	M	New	Interlakes	09.vii.2012	2	0	0	1	13
ABSK640	E. clausum	M	New	Interlakes	09.vii.2012	2	1	23	0	0
ABSK641	E. clausum	M	New	Interlakes	09.vii.2012	2	0	0	1	2
ABSK642	E. clausum	M	New	Interlakes	09.vii.2012	2	0	0	0	0
ABSK643	E. clausum	M	New	Interlakes	09.vii.2012	2	1	9	1	1
ABSK644	E. clausum	M	New	Interlakes	09.vii.2012	2	0	0	0	0
ABSK645	E. clausum	M	New	Interlakes	09.vii.2012	2	0	0	0	0
ABSK646	E. clausum	M	New	Interlakes	09.vii.2012	2	0	0	0	0
ABSK647	E. clausum	M	New	Interlakes	09.vii.2012	2	0	0	1	6
ABSK648	E. clausum	M	New	Interlakes	09.vii.2012	2	0	0	1	14
ABSK649	E. clausum	M	New	Interlakes	09.vii.2012	2	0	0	0	0
ABSK650	E. clausum	M	New	Interlakes	09.vii.2012	2	0	0	0	0
ABSK651	E. clausum	M	New	Interlakes	09.vii.2012	2	0	0	1	27
ABSK652	E. clausum	M	New	Interlakes	09.vii.2012	2	0	0	1	2
ABSK653	E. clausum	M	New	Interlakes	09.vii.2012	2	0	0	1	12
ABSK654	E. clausum	M	New	Interlakes	09.vii.2012	2	0	0	1	1
ABSK655	E. clausum	M	New	Interlakes	09.vii.2012	2	1	17	0	0
ABSK656	E. clausum	F	New	Interlakes	09.vii.2012	2	1	33	0	0
ABSK657	E. clausum	M	New	Interlakes	09.vii.2012	2	1	1	0	0
ABSK658	E. clausum	M	New	Interlakes	09.vii.2012	2	1	1	0	0
ABSK659	E. clausum	M	New	Interlakes	09.vii.2012	2	0	0	0	0
ABSK660	E. clausum	M	New	Interlakes	09.vii.2012	2	0	0	0	0
ABSK661	E. clausum	M	New	Interlakes	09.vii.2012	2	0	0	0	0
ABSK662	E. clausum	M	New	Interlakes	09.vii.2012	2	1	8	0	0
ABSK663	E. clausum	M	New	Interlakes	09.vii.2012	2	1	75	0	0
ABSK664	E. clausum	M	New	Interlakes	09.vii.2012	2	0	0	1	30
ABSK665	E. clausum	M	New	Interlakes	09.vii.2012	2	0	0	0	0
ABSK666	E. clausum	M	New	Interlakes	09.vii.2012	2	0	0	0	0
ABSK667	E. clausum	M	New	Interlakes	09.vii.2012	2	0	0	0	0
ABSK668	E. clausum	M	New	Interlakes	09.vii.2012	2	0	0	0	0
ABSK669	E. clausum	M	New	Interlakes	09.vii.2012	2	0	0	1	3
ABSK670	E. clausum	M	New	Interlakes	09.vii.2012	2	0	0	1	7
ABSK671	E. clausum	M	New	Interlakes	09.vii.2012	2	1	1	0	0
ABSK672	E. boreale	M	Old	Redberry	30.vi.2012	1	0	0	1	1
ABSK673	E. boreale	F	Old	Redberry	30.vi.2012	1	0	0	0	0
ABSK674	E. boreale	F	Old	Redberry	30.vi.2012	1	0	0	0	0
ABSK675	E. boreale	M	Old	Redberry	30.vi.2012	1	1	4	0	0
ABSK676	E. clausum	M	Old	Redberry	30.vi.2012	1	0	0	0	0
ABSK677	E. boreale	M	Old	Redberry	30.vi.2012	1	0	0	1	1
ABSK678	E. boreale	M	Old	Redberry	30.vi.2012	1	1	54	0	0
ABSK679	E. boreale	M	Old	Redberry	30.vi.2012	1	0	0	1	1
ABSK680	E. boreale	M	Old	Redberry	30.vi.2012	1	1	18	0	0
ABSK681	E. boreale	M	Old	Redberry	30.vi.2012	1	1	19	0	0
ABSK682	E. boreale	M	Old	Redberry	30.vi.2012	1	1	33	1	12
ABSK683	E. boreale	M	Old	Redberry	30.vi.2012	1	0	0	0	0
ABSK684	E. boreale	M	Old	Redberry	30.vi.2012	1	1	24	0	0
ABSK685	E. boreale	M	Old	Redberry	30.vi.2012	1	1	16	0	0
ABSK686	E. boreale	M	Old	Redberry	30.vi.2012	1	0	0	0	0
ABSK687	E. clausum	M	Old	Redberry	30.vi.2012	1	0	0	0	0
ABSK688	E. boreale	M	Old	Redberry	30.vi.2012	1	1	3	0	0
ABSK689	E. boreale	M	Old	Redberry	30.vi.2012	1	0	0	0	0
ABSK690	E. clausum	M	Old	Redberry	30.vi.2012	1	0	0	0	0
ABSK691	E. boreale	F	Old	Redberry	30.vi.2012	1	0	0	0	0
ABSK692	E. boreale	M	Old	Redberry	30.vi.2012	1	1	4	0	0
ABSK693	E. boreale	F	Old	Redberry	30.vi.2012	1	0	0	0	0
ABSK694	E. boreale	M	Old	Redberry	30.vi.2012	1	1	35	0	0
ABSK695	E. boreale	F	Old	Redberry	30.vi.2012	1	0	0	0	0
ABSK696	E. clausum	M	Old	Redberry	30.vi.2012	1	1	12	1	11
ABSK697	E. clausum	M	Old	Redberry	30.vi.2012	1	0	0	0	0
ABSK698	E. clausum	M	Old	Redberry	30.vi.2012	1	0	0	0	0
ABSK699	E. clausum	M	Old	Redberry	30.vi.2012	1	0	0	0	0
ABSK700	E. clausum	M	Old	Redberry	30.vi.2012	1	0	0	0	0
ABSK701	E. clausum	M	Old	Redberry	30.vi.2012	1	0	0	0	0
ABSK702	E. clausum	F	Old	Redberry	30.vi.2012	1	0	0	0	0
ABSK703	E. clausum	M	Old	Redberry	30.vi.2012	1	0	0	0	0
ABSK704	E. clausum	M	Old	Redberry	30.vi.2012	1	0	0	0	0
ABSK705	E. clausum	M	Old	Redberry	30.vi.2012	1	0	0	0	0
ABSK706	E. clausum	M	Old	Redberry	30.vi.2012	1	0	0	0	0
ABSK707	E. clausum	F	Old	Redberry	30.vi.2012	1	0	0	0	0
ABSK708	E. clausum	M	Old	Redberry	30.vi.2012	1	0	0	0	0
ABSK709	E. clausum	M	Old	Redberry	30.vi.2012	1	0	0	0	0
ABSK710	E. clausum	M	Old	Redberry	30.vi.2012	1	0	0	0	0
ABSK711	E. clausum	M	Old	Redberry	30.vi.2012	1	0	0	0	0
ABSK712	E. clausum	M	Old	Redberry	30.vi.2012	1	0	0	0	0
ABSK713	E. clausum	M	Old	Redberry	30.vi.2012	1	0	0	0	0
ABSK714	E. clausum	M	Old	Redberry	30.vi.2012	1	0	0	0	0
ABSK715	E. clausum	M	Old	Redberry	30.vi.2012	1	0	0	0	0
ABSK716	E. clausum	M	Old	Redberry	30.vi.2012	1	0	0	0	0
ABSK717	E. clausum	M	Old	Redberry	30.vi.2012	1	0	0	0	0
ABSK718	E. clausum	M	Old	Redberry	30.vi.2012	1	0	0	0	0
ABSK719	E. clausum	M	Old	Redberry	30.vi.2012	1	0	0	0	0
ABSK720	E. clausum	M	Old	Redberry	30.vi.2012	1	1	1	0	0
ABSK721	E. clausum	M	Old	Redberry	30.vi.2012	1	0	0	0	0
ABSK722	E. clausum	M	Old	Redberry	30.vi.2012	1	0	0	0	0
ABSK723	E. clausum	M	Old	Redberry	30.vi.2012	1	0	0	0	0
ABSK724	E. clausum	M	Old	Redberry	30.vi.2012	1	0	0	0	0
ABSK725	E. clausum	M	Old	Redberry	30.vi.2012	1	0	0	0	0
ABSK726	E. boreale	M	Old	Redberry	06.vii.2012	2	0	0	1	7
ABSK727	E. boreale	M	Old	Redberry	06.vii.2012	2	1	35	0	0
ABSK728	E. boreale	M	Old	Redberry	06.vii.2012	2	0	0	0	0
ABSK729	E. boreale	M	Old	Redberry	06.vii.2012	2	1	27	0	0
ABSK730	E. clausum	M	Old	Redberry	06.vii.2012	2	1	60	0	0
ABSK731	E. boreale	M	Old	Redberry	06.vii.2012	2	1	2	1	21
ABSK732	E. boreale	M	Old	Redberry	06.vii.2012	2	1	2	0	0
ABSK733	E. boreale	M	Old	Redberry	06.vii.2012	2	1	94	0	0
ABSK734	E. boreale	F	Old	Redberry	06.vii.2012	2	1	23	0	0
ABSK735	E. boreale	M	Old	Redberry	06.vii.2012	2	1	5	1	11
ABSK736	E. boreale	M	Old	Redberry	06.vii.2012	2	1	1	0	0
ABSK737	E. boreale	M	Old	Redberry	06.vii.2012	2	1	36	0	0
ABSK738	E. boreale	M	Old	Redberry	06.vii.2012	2	0	0	0	0
ABSK739	E. boreale	M	Old	Redberry	06.vii.2012	2	0	0	1	1
ABSK740	E. boreale	M	Old	Redberry	06.vii.2012	2	1	28	0	0
ABSK741	E. boreale	M	Old	Redberry	06.vii.2012	2	0	0	0	0
ABSK742	E. boreale	F	Old	Redberry	06.vii.2012	2	0	0	0	0
ABSK743	E. boreale	M	Old	Redberry	06.vii.2012	2	1	30	0	0
ABSK744	E. boreale	M	Old	Redberry	06.vii.2012	2	1	10	0	0
ABSK745	E. boreale	M	Old	Redberry	06.vii.2012	2	1	23	0	0
ABSK746	E. boreale	M	Old	Redberry	06.vii.2012	2	1	13	0	0
ABSK747	E. boreale	M	Old	Redberry	06.vii.2012	2	0	0	1	24
ABSK748	E. boreale	M	Old	Redberry	06.vii.2012	2	1	8	1	6
ABSK749	E. boreale	M	Old	Redberry	06.vii.2012	2	0	0	0	0
ABSK750	E. boreale	F	Old	Redberry	06.vii.2012	2	0	0	0	0
ABSK751	E. boreale	M	Old	Redberry	06.vii.2012	2	1	43	0	0
ABSK752	E. boreale	M	Old	Redberry	06.vii.2012	2	1	46	0	0
ABSK753	E. boreale	M	Old	Redberry	06.vii.2012	2	0	0	1	30
ABSK754	E. boreale	M	Old	Redberry	06.vii.2012	2	1	64	1	1
ABSK755	E. boreale	F	Old	Redberry	06.vii.2012	2	0	0	0	0
ABSK756	E. boreale	M	Old	Redberry	06.vii.2012	2	1	74	0	0
ABSK757	E. boreale	M	Old	Redberry	06.vii.2012	2	1	69	0	0
ABSK758	E. boreale	F	Old	Redberry	06.vii.2012	2	0	0	0	0
ABSK759	E. boreale	F	Old	Redberry	06.vii.2012	2	0	0	0	0
ABSK760	E. clausum	M	Old	Redberry	06.vii.2012	2	0	0	0	0
ABSK761	E. clausum	M	Old	Redberry	06.vii.2012	2	0	0	0	0
ABSK762	E. clausum	M	Old	Redberry	06.vii.2012	2	1	40	0	0
ABSK763	E. clausum	F	Old	Redberry	06.vii.2012	2	0	0	0	0
ABSK764	E. clausum	M	Old	Redberry	06.vii.2012	2	0	0	0	0
ABSK765	E. clausum	M	Old	Redberry	06.vii.2012	2	0	0	0	0
ABSK766	E. clausum	M	Old	Redberry	06.vii.2012	2	0	0	0	0
ABSK767	E. clausum	M	Old	Redberry	06.vii.2012	2	0	0	0	0
ABSK768	E. clausum	M	Old	Redberry	06.vii.2012	2	0	0	0	0
ABSK769	E. clausum	M	Old	Redberry	06.vii.2012	2	0	0	0	0
ABSK770	E. clausum	M	Old	Redberry	06.vii.2012	2	0	0	0	0
ABSK771	E. clausum	M	Old	Redberry	06.vii.2012	2	0	0	0	0
ABSK772	E. clausum	M	Old	Redberry	06.vii.2012	2	0	0	0	0
ABSK773	E. clausum	M	Old	Redberry	06.vii.2012	2	0	0	0	0
ABSK774	E. clausum	M	Old	Redberry	06.vii.2012	2	0	0	0	0
ABSK775	E. clausum	M	Old	Redberry	06.vii.2012	2	0	0	0	0
ABSK776	E. clausum	M	Old	Redberry	06.vii.2012	2	0	0	0	0
ABSK777	E. clausum	M	Old	Redberry	06.vii.2012	2	0	0	0	0
ABSK778	E. clausum	M	Old	Redberry	06.vii.2012	2	0	0	0	0
ABSK779	E. clausum	F	Old	Redberry	06.vii.2012	2	0	0	1	24
ABSK780	E. clausum	F	Old	Redberry	06.vii.2012	2	1	17	0	0
ABSK781	E. clausum	M	Old	Redberry	06.vii.2012	2	1	1	0	0
ABSK782	E. clausum	M	Old	Redberry	06.vii.2012	2	0	0	0	0
ABSK783	E. clausum	M	Old	Redberry	06.vii.2012	2	0	0	0	0
ABSK784	E. clausum	M	Old	Redberry	06.vii.2012	2	0	0	0	0
ABSK785	E. clausum	M	Old	Redberry	06.vii.2012	2	1	56	0	0
ABSK786	E. clausum	M	Old	Redberry	06.vii.2012	2	0	0	0	0
ABSK787	E. clausum	M	Old	Redberry	06.vii.2012	2	0	0	0	0
ABSK788	E. clausum	M	Old	Redberry	06.vii.2012	2	0	0	0	0
ABSK789	E. clausum	M	Old	Redberry	06.vii.2012	2	0	0	0	0
ABSK790	E. clausum	M	Old	Redberry	06.vii.2012	2	0	0	0	0
ABSK791	E. clausum	M	Old	Redberry	06.vii.2012	2	1	52	0	0
ABSK792	E. clausum	M	Old	Redberry	06.vii.2012	2	0	0	0	0
ABSK793	E. clausum	M	Old	Redberry	06.vii.2012	2	0	0	0	0
ABSK794	E. clausum	F	Old	Redberry	06.vii.2012	2	1	75	0	0
ABSK795	E. clausum	M	Old	Redberry	06.vii.2012	2	1	56	0	0
ABSK796	E. clausum	M	Old	Redberry	06.vii.2012	2	0	0	0	0
ABSK797	E. clausum	M	Old	Redberry	06.vii.2012	2	0	0	0	0
ABSK798	E. clausum	M	Old	Redberry	06.vii.2012	2	0	0	0	0
ABSK799	E. clausum	M	Old	Redberry	06.vii.2012	2	0	0	0	0
ABSK800	E. clausum	M	Old	Redberry	06.vii.2012	2	1	53	0	0
ABSK801	E. clausum	M	Old	Redberry	06.vii.2012	2	0	0	0	0
ABSK802	E. boreale	M	Old	Manitou	30.vi.2012	1	1	4	0	0
ABSK803	E. boreale	F	Old	Manitou	30.vi.2012	1	0	0	0	0
ABSK804	E. boreale	F	Old	Manitou	30.vi.2012	1	1	29	0	0
ABSK805	E. boreale	M	Old	Manitou	30.vi.2012	1	0	0	0	0
ABSK806	E. boreale	M	Old	Manitou	30.vi.2012	1	1	2	0	0
ABSK807	E. boreale	M	Old	Manitou	30.vi.2012	1	1	1	0	0
ABSK808	E. boreale	M	Old	Manitou	30.vi.2012	1	1	20	1	30
ABSK809	E. boreale	M	Old	Manitou	30.vi.2012	1	0	0	1	4
ABSK810	E. boreale	M	Old	Manitou	30.vi.2012	1	1	1	0	0
ABSK811	E. boreale	M	Old	Manitou	30.vi.2012	1	0	0	0	0
ABSK812	E. boreale	M	Old	Manitou	30.vi.2012	1	0	0	0	0
ABSK813	E. boreale	F	Old	Manitou	30.vi.2012	1	0	0	0	0
ABSK814	E. boreale	M	Old	Manitou	30.vi.2012	1	1	1	1	12
ABSK815	E. boreale	M	Old	Manitou	30.vi.2012	1	0	0	0	0
ABSK816	E. boreale	M	Old	Manitou	30.vi.2012	1	1	18	0	0
ABSK817	E. boreale	F	Old	Manitou	30.vi.2012	1	1	14	0	0
ABSK818	E. boreale	M	Old	Manitou	30.vi.2012	1	1	37	0	0
ABSK819	E. boreale	M	Old	Manitou	30.vi.2012	1	1	26	1	2
ABSK820	E. boreale	M	Old	Manitou	30.vi.2012	1	0	0	1	40
ABSK821	E. boreale	M	Old	Manitou	30.vi.2012	1	0	0	0	0
ABSK822	E. boreale	M	Old	Manitou	30.vi.2012	1	0	0	0	0
ABSK823	E. boreale	M	Old	Manitou	30.vi.2012	1	0	0	0	0
ABSK824	E. boreale	M	Old	Manitou	30.vi.2012	1	0	0	0	0
ABSK825	E. boreale	F	Old	Manitou	30.vi.2012	1	0	0	0	0
ABSK826	E. boreale	M	Old	Manitou	30.vi.2012	1	0	0	0	0
ABSK827	E. boreale	M	Old	Manitou	30.vi.2012	1	0	0	1	47
ABSK828	E. boreale	M	Old	Manitou	30.vi.2012	1	1	22	1	7
ABSK829	E. boreale	M	Old	Manitou	30.vi.2012	1	0	0	0	0
ABSK830	E. boreale	M	Old	Manitou	30.vi.2012	1	0	0	0	0
ABSK831	E. boreale	M	Old	Manitou	30.vi.2012	1	0	0	0	0
ABSK832	E. boreale	M	Old	Manitou	30.vi.2012	1	0	0	0	0
ABSK833	E. boreale	M	Old	Manitou	30.vi.2012	1	0	0	0	0
ABSK834	E. boreale	F	Old	Manitou	30.vi.2012	1	0	0	1	2
ABSK835	E. boreale	M	Old	Manitou	30.vi.2012	1	0	0	0	0
ABSK836	E. boreale	M	Old	Manitou	30.vi.2012	1	0	0	0	0
ABSK837	E. boreale	M	Old	Manitou	30.vi.2012	1	0	0	0	0
ABSK838	E. boreale	M	Old	Manitou	30.vi.2012	1	0	0	0	0
ABSK839	E. boreale	M	Old	Manitou	30.vi.2012	1	0	0	0	0
ABSK840	E. boreale	M	Old	Manitou	30.vi.2012	1	0	0	1	6
ABSK841	E. boreale	M	Old	Manitou	30.vi.2012	1	0	0	1	13
ABSK842	E. clausum	F	Old	Manitou	30.vi.2012	1	0	0	1	1
ABSK843	E. clausum	M	Old	Manitou	30.vi.2012	1	0	0	0	0
ABSK844	E. clausum	M	Old	Manitou	30.vi.2012	1	0	0	0	0
ABSK845	E. clausum	M	Old	Manitou	30.vi.2012	1	0	0	0	0
ABSK846	E. clausum	M	Old	Manitou	30.vi.2012	1	0	0	0	0
ABSK847	E. clausum	F	Old	Manitou	30.vi.2012	1	0	0	0	0
ABSK848	E. clausum	M	Old	Manitou	30.vi.2012	1	0	0	0	0
ABSK849	E. clausum	F	Old	Manitou	30.vi.2012	1	0	0	0	0
ABSK850	E. clausum	M	Old	Manitou	30.vi.2012	1	0	0	0	0
ABSK851	E. clausum	M	Old	Manitou	30.vi.2012	1	1	1	1	5
ABSK852	E. clausum	F	Old	Manitou	30.vi.2012	1	1	21	0	0
ABSK853	E. boreale	M	Old	Manitou	07.vii.2012	2	0	0	0	0
ABSK854	E. boreale	M	Old	Manitou	07.vii.2012	2	0	0	1	3
ABSK855	E. boreale	M	Old	Manitou	07.vii.2012	2	0	0	1	28
ABSK856	E. boreale	M	Old	Manitou	07.vii.2012	2	1	23	0	0
ABSK857	E. boreale	M	Old	Manitou	07.vii.2012	2	1	7	0	0
ABSK858	E. boreale	M	Old	Manitou	07.vii.2012	2	1	1	1	2
ABSK859	E. boreale	M	Old	Manitou	07.vii.2012	2	0	0	1	16
ABSK860	E. clausum	F	Old	Manitou	07.vii.2012	2	0	0	0	0
ABSK861	E. boreale	F	Old	Manitou	07.vii.2012	2	1	1	0	0
ABSK862	E. boreale	M	Old	Manitou	07.vii.2012	2	0	0	1	10
ABSK863	E. boreale	F	Old	Manitou	07.vii.2012	2	1	43	1	5
ABSK864	E. boreale	M	Old	Manitou	07.vii.2012	2	1	3	0	0
ABSK865	E. boreale	M	Old	Manitou	07.vii.2012	2	1	2	1	2
ABSK866	E. boreale	M	Old	Manitou	07.vii.2012	2	1	8	1	14
ABSK867	E. boreale	M	Old	Manitou	07.vii.2012	2	1	1	0	0
ABSK868	E. boreale	M	Old	Manitou	07.vii.2012	2	1	82	0	0
ABSK869	E. boreale	M	Old	Manitou	07.vii.2012	2	0	0	0	0
ABSK870	E. boreale	M	Old	Manitou	07.vii.2012	2	0	0	0	0
ABSK871	E. boreale	F	Old	Manitou	07.vii.2012	2	1	3	0	0
ABSK872	E. boreale	M	Old	Manitou	07.vii.2012	2	1	17	0	0
ABSK873	E. boreale	M	Old	Manitou	07.vii.2012	2	0	0	1	5
ABSK874	E. boreale	M	Old	Manitou	07.vii.2012	2	1	1	0	0
ABSK875	E. boreale	M	Old	Manitou	07.vii.2012	2	0	0	0	0
ABSK876	E. boreale	F	Old	Manitou	07.vii.2012	2	1	4	0	0
ABSK877	E. boreale	M	Old	Manitou	07.vii.2012	2	0	0	1	16
ABSK878	E. boreale	M	Old	Manitou	07.vii.2012	2	1	5	1	4
ABSK879	E. boreale	M	Old	Manitou	07.vii.2012	2	0	0	1	3
ABSK880	E. boreale	M	Old	Manitou	07.vii.2012	2	0	0	1	20
ABSK881	E. boreale	M	Old	Manitou	07.vii.2012	2	0	0	0	0
ABSK882	E. boreale	M	Old	Manitou	07.vii.2012	2	0	0	0	0
ABSK883	E. boreale	M	Old	Manitou	07.vii.2012	2	0	0	1	1
ABSK884	E. boreale	M	Old	Manitou	07.vii.2012	2	0	0	0	0
ABSK885	E. boreale	M	Old	Manitou	07.vii.2012	2	0	0	0	0
ABSK886	E. boreale	M	Old	Manitou	07.vii.2012	2	1	3	0	0
ABSK887	E. boreale	M	Old	Manitou	07.vii.2012	2	0	0	1	3
ABSK888	E. boreale	M	Old	Manitou	07.vii.2012	2	1	3	0	0
ABSK889	E. boreale	M	Old	Manitou	07.vii.2012	2	0	0	0	0
ABSK890	E. boreale	M	Old	Manitou	07.vii.2012	2	1	3	0	0
ABSK891	E. boreale	M	Old	Manitou	07.vii.2012	2	1	11	0	0
ABSK892	E. boreale	M	Old	Manitou	07.vii.2012	2	0	0	0	0
ABSK893	E. boreale	F	Old	Manitou	07.vii.2012	2	0	0	0	0
ABSK894	E. clausum	M	Old	Manitou	07.vii.2012	2	0	0	0	0
ABSK895	E. clausum	M	Old	Manitou	07.vii.2012	2	0	0	0	0
ABSK896	E. clausum	M	Old	Manitou	07.vii.2012	2	0	0	0	0
ABSK897	E. clausum	M	Old	Manitou	07.vii.2012	2	0	0	0	0
ABSK898	E. clausum	M	Old	Manitou	07.vii.2012	2	0	0	0	0
ABSK899	E. clausum	M	Old	Manitou	07.vii.2012	2	0	0	0	0
ABSK900	E. clausum	M	Old	Manitou	07.vii.2012	2	0	0	0	0
ABSK901	E. clausum	F	Old	Manitou	07.vii.2012	2	0	0	0	0
ABSK902	E. clausum	F	Old	Manitou	07.vii.2012	2	0	0	0	0
ABSK903	E. clausum	F	Old	Manitou	07.vii.2012	2	0	0	0	0
ABSK904	E. clausum	M	Old	Manitou	07.vii.2012	2	0	0	1	2
ABSK905	E. clausum	M	Old	Manitou	07.vii.2012	2	0	0	0	0
ABSK906	E. clausum	M	Old	Manitou	07.vii.2012	2	0	0	0	0
ABSK907	E. clausum	M	Old	Manitou	07.vii.2012	2	1	28
ABSK908	E. clausum	M	Old	Manitou	07.vii.2012	2	0	0	0	0
ABSK909	E. clausum	M	Old	Manitou	07.vii.2012	2	0	0	0	0
ABSK910	E. clausum	M	Old	Manitou	07.vii.2012	2	0	0	0	0
ABSK911	E. clausum	M	Old	Manitou	07.vii.2012	2	0	0	0	0
ABSK912	E. boreale	F	Old	Manitou	07.vii.2012	2	0	0	0	0
ABSK913	E. clausum	F	Old	Manitou	07.vii.2012	2	0	0	0	0
ABSK914	E. clausum	F	Old	Manitou	07.vii.2012	2	0	0	1	1
ABSK915	E. clausum	M	Old	Manitou	07.vii.2012	2	0	0	0	0
ABSK916	E. clausum	M	Old	Manitou	07.vii.2012	2	0	0	0	0
ABSK917	E. clausum	M	Old	Manitou	07.vii.2012	2	0	0	0	0
ABSK918	E. clausum	M	Old	Manitou	07.vii.2012	2	0	0	0	0
ABSK919	E. clausum	M	Old	Manitou	07.vii.2012	2	0	0	0	0
ABSK920	E. clausum	M	Old	Manitou	07.vii.2012	2	0	0	0	0
ABSK921	E. clausum	M	Old	Manitou	07.vii.2012	2	0	0	0	0
ABSK922	E. clausum	M	Old	Manitou	07.vii.2012	2	0	0	0	0
ABSK923	E. clausum	M	Old	Manitou	07.vii.2012	2	0	0	0	0
ABSK924	E. clausum	M	Old	Manitou	07.vii.2012	2	0	0	0	0
ABSK925	E. clausum	F	Old	Manitou	07.vii.2012	2	0	0	0	0
ABSK926	E. clausum	F	Old	Manitou	07.vii.2012	2	0	0	0	0
ABSK927	E. clausum	F	Old	Manitou	07.vii.2012	2	0	0	0	0
ABSK928	E. clausum	F	Old	Manitou	07.vii.2012	2	0	0	0	0
ABSK929	E. clausum	M	Old	Manitou	07.vii.2012	2	0	0	0	0
ABSK930	E. clausum	M	Old	Manitou	07.vii.2012	2	0	0	0	0
ABSK931	E. clausum	M	Old	Manitou	07.vii.2012	2	0	0	0	0
ABSK932	E. clausum	M	Old	Manitou	07.vii.2012	2	0	0	0	0
ABSK933	E. clausum	M	Old	Manitou	07.vii.2012	2	0	0	0	0
ABSK934	E. clausum	M	Old	Manitou	07.vii.2012	2	0	0	0	0
	E. boreale	M	Old	Lenore	29.vi.2012	1	0	0	NA	NA
	E. boreale	M	Old	Lenore	29.vi.2012	1	0	0	NA	NA
	E. boreale	M	Old	Lenore	29.vi.2012	1	0	0	NA	NA
	E. boreale	M	Old	Lenore	29.vi.2012	1	0	0	NA	NA
	E. boreale	M	Old	Lenore	29.vi.2012	1	0	0	NA	NA
	E. boreale	M	Old	Lenore	29.vi.2012	1	0	0	NA	NA
	E. boreale	M	Old	Lenore	29.vi.2012	1	0	0	NA	NA
	E. boreale	M	Old	Lenore	29.vi.2012	1	0	0	NA	NA
	E. boreale	M	Old	Lenore	06.vii.2012	2	0	0	NA	NA
	E. boreale	M	Old	Lenore	06.vii.2012	2	0	0	NA	NA
	E. boreale	M	New	Gull	1.vii.2012	1	0	0	NA	NA
	E. boreale	M	New	Gull	1.vii.2012	1	0	0	NA	NA
	E. boreale	M	New	Gull	1.vii.2012	1	0	0	NA	NA
	E. boreale	M	New	Gull	1.vii.2012	1	1	1	NA	NA
	E. boreale	M	New	Gull	1.vii.2012	1	0	0	NA	NA
	E. boreale	M	New	Gull	1.vii.2012	1	0	0	NA	NA
	E. boreale	M	New	Gull	1.vii.2012	1	1	1	NA	NA
	E. boreale	M	New	Gull	1.vii.2012	1	0	0	NA	NA
	E. boreale	M	New	Gull	1.vii.2012	1	0	0	NA	NA
	E. boreale	M	New	Gull	1.vii.2012	1	0	0	NA	NA
	E. boreale	M	New	Gull	1.vii.2012	1	1	1	NA	NA
	E. boreale	M	New	Gull	1.vii.2012	1	0	0	NA	NA
	E. boreale	M	New	Gull	1.vii.2012	1	0	0	NA	NA
	E. boreale	M	New	Gull	1.vii.2012	1	0	0	NA	NA
	E. boreale	M	New	Gull	1.vii.2012	1	0	0	NA	NA
	E. boreale	M	New	Gull	1.vii.2012	1	0	0	NA	NA
	E. boreale	F	New	Gull	1.vii.2012	1	0	0	NA	NA
	E. boreale	M	New	Gull	1.vii.2012	1	0	0	NA	NA
	E. boreale	M	New	Gull	1.vii.2012	1	0	0	NA	NA
	E. boreale	F	New	Gull	1.vii.2012	1	0	0	NA	NA
	E. boreale	M	New	Gull	1.vii.2012	1	0	0	NA	NA
	E. boreale	M	New	Gull	1.vii.2012	1	0	0	NA	NA
	E. boreale	M	New	Gull	1.vii.2012	1	0	0	NA	NA
	E. boreale	M	New	Gull	1.vii.2012	1	0	0	NA	NA
	E. boreale	M	New	Gull	1.vii.2012	1	0	0	NA	NA
	E. boreale	M	New	Gull	1.vii.2012	1	0	0	NA	NA
	E. boreale	M	New	Gull	1.vii.2012	1	0	0	NA	NA
	E. boreale	M	New	Gull	1.vii.2012	1	0	0	NA	NA
	E. boreale	F	New	Gull	1.vii.2012	1	0	0	NA	NA
	E. boreale	M	New	Gull	1.vii.2012	1	1	2	NA	NA
	E. boreale	M	New	Gull	1.vii.2012	1	0	0	NA	NA
	E. boreale	M	New	Gull	1.vii.2012	1	0	0	NA	NA
	E. boreale	M	New	Gull	1.vii.2012	1	0	0	NA	NA
	E. boreale	F	New	Gull	1.vii.2012	1	0	0	NA	NA
	E. boreale	M	New	Gull	1.vii.2012	1	0	0	NA	NA
	E. boreale	M	New	Gull	1.vii.2012	1	0	0	NA	NA
	E. boreale	M	New	Gull	1.vii.2012	1	0	0	NA	NA
	E. boreale	M	New	Gull	1.vii.2012	1	0	0	NA	NA
	E. boreale	M	New	Gull	1.vii.2012	1	0	0	NA	NA
	E. boreale	M	New	Gull	8.vii.2012	2	0	0	NA	NA
	E. boreale	M	New	Gull	8.vii.2012	2	0	0	NA	NA
	E. boreale	M	New	Gull	8.vii.2012	2	0	0	NA	NA
	E. boreale	M	New	Gull	8.vii.2012	2	0	0	NA	NA
	E. boreale	M	New	Gull	8.vii.2012	2	0	0	NA	NA
	E. boreale	M	New	Gull	8.vii.2012	2	0	0	NA	NA
	E. boreale	M	New	Gull	8.vii.2012	2	0	0	NA	NA
	E. boreale	M	New	Gull	8.vii.2012	2	0	0	NA	NA
	E. boreale	M	New	Gull	8.vii.2012	2	0	0	NA	NA
	E. boreale	M	New	Gull	8.vii.2012	2	0	0	NA	NA
	E. boreale	M	New	Gull	8.vii.2012	2	0	0	NA	NA
	E. boreale	M	New	Gull	8.vii.2012	2	0	0	NA	NA
	E. boreale	M	New	Gull	8.vii.2012	2	0	0	NA	NA
	E. boreale	M	New	Gull	8.vii.2012	2	0	0	NA	NA
	E. boreale	M	New	Gull	8.vii.2012	2	0	0	NA	NA
	E. boreale	M	New	Gull	8.vii.2012	2	0	0	NA	NA
	E. boreale	M	New	Gull	8.vii.2012	2	0	0	NA	NA
	E. boreale	M	New	Gull	8.vii.2012	2	0	0	NA	NA
	E. boreale	M	New	Gull	8.vii.2012	2	0	0	NA	NA
	E. boreale	M	New	Gull	8.vii.2012	2	0	0	NA	NA
	E. boreale	M	New	Gull	8.vii.2012	2	0	0	NA	NA
	E. boreale	M	New	Gull	8.vii.2012	2	0	0	NA	NA
	E. boreale	M	New	Gull	8.vii.2012	2	0	0	NA	NA
	E. boreale	M	New	Gull	8.vii.2012	2	0	0	NA	NA
	E. boreale	M	New	Gull	8.vii.2012	2	0	0	NA	NA
	E. boreale	M	New	Gull	8.vii.2012	2	0	0	NA	NA
	E. boreale	M	New	Gull	8.vii.2012	2	0	0	NA	NA
	E. boreale	M	New	Gull	8.vii.2012	2	0	0	NA	NA
	E. boreale	M	New	Gull	8.vii.2012	2	0	0	NA	NA
	E. boreale	M	New	Gull	8.vii.2012	2	0	0	NA	NA
	E. boreale	M	New	Gull	8.vii.2012	2	1	2	NA	NA
	E. boreale	F	New	Gull	8.vii.2012	2	0	0	NA	NA
	E. boreale	F	New	Gull	8.vii.2012	2	0	0	NA	NA
	E. boreale	F	New	Gull	8.vii.2012	2	0	0	NA	NA
	E. boreale	F	New	Gull	8.vii.2012	2	0	0	NA	NA
	E. boreale	F	New	Gull	8.vii.2012	2	0	0	NA	NA
	E. boreale	M	New	Sylvan	01.vii.2012	1	0	0	NA	NA
	E. boreale	M	New	Sylvan	01.vii.2012	1	0	0	NA	NA
	E. boreale	M	New	Sylvan	01.vii.2012	1	0	0	NA	NA
	E. boreale	M	New	Sylvan	01.vii.2012	1	0	0	NA	NA
	E. boreale	F	New	Sylvan	01.vii.2012	1	0	0	NA	NA
	E. boreale	M	New	Sylvan	01.vii.2012	1	0	0	NA	NA
	E. boreale	M	New	Sylvan	01.vii.2012	1	0	0	NA	NA
	E. boreale	M	New	Sylvan	01.vii.2012	1	0	0	NA	NA
	E. boreale	M	New	Sylvan	01.vii.2012	1	0	0	NA	NA
	E. boreale	M	New	Sylvan	01.vii.2012	1	0	0	NA	NA
	E. boreale	M	New	Sylvan	01.vii.2012	1	0	0	NA	NA
	E. boreale	F	New	Sylvan	01.vii.2012	1	0	0	NA	NA
	E. boreale	M	New	Sylvan	01.vii.2012	1	0	0	NA	NA
	E. boreale	M	New	Sylvan	01.vii.2012	1	0	0	NA	NA
	E. boreale	M	New	Sylvan	01.vii.2012	1	0	0	NA	NA
	E. boreale	M	New	Sylvan	01.vii.2012	1	0	0	NA	NA
	E. boreale	M	New	Sylvan	01.vii.2012	1	0	0	NA	NA
	E. boreale	F	New	Sylvan	01.vii.2012	1	0	0	NA	NA
	E. boreale	M	New	Sylvan	01.vii.2012	1	0	0	NA	NA
	E. boreale	M	New	Sylvan	01.vii.2012	1	0	0	NA	NA
	E. boreale	M	New	Sylvan	01.vii.2012	1	0	0	NA	NA
	E. boreale	M	New	Sylvan	01.vii.2012	1	0	0	NA	NA
	E. boreale	M	New	Sylvan	01.vii.2012	1	0	0	NA	NA
	E. boreale	F	New	Sylvan	01.vii.2012	1	0	0	NA	NA
	E. boreale	M	New	Sylvan	01.vii.2012	1	0	0	NA	NA
	E. boreale	M	New	Sylvan	01.vii.2012	1	0	0	NA	NA
	E. boreale	M	New	Sylvan	01.vii.2012	1	0	0	NA	NA
	E. boreale	M	New	Sylvan	01.vii.2012	1	0	0	NA	NA
	E. boreale	M	New	Sylvan	01.vii.2012	1	0	0	NA	NA
	E. boreale	M	New	Sylvan	01.vii.2012	1	0	0	NA	NA
	E. boreale	M	New	Sylvan	01.vii.2012	1	0	0	NA	NA
	E. boreale	M	New	Sylvan	01.vii.2012	1	0	0	NA	NA
	E. boreale	M	New	Sylvan	01.vii.2012	1	0	0	NA	NA
	E. boreale	F	New	Sylvan	01.vii.2012	1	0	0	NA	NA
	E. boreale	M	New	Sylvan	01.vii.2012	1	0	0	NA	NA
	E. boreale	M	New	Sylvan	01.vii.2012	1	0	0	NA	NA
	E. boreale	M	New	Sylvan	01.vii.2012	1	0	0	NA	NA
	E. boreale	M	New	Sylvan	01.vii.2012	1	0	0	NA	NA
	E. boreale	M	New	Sylvan	01.vii.2012	1	0	0	NA	NA
	E. boreale	M	New	Sylvan	01.vii.2012	1	0	0	NA	NA
	E. boreale	M	New	Sylvan	01.vii.2012	1	0	0	NA	NA
	E. boreale	M	New	Sylvan	01.vii.2012	1	0	0	NA	NA
	E. boreale	M	New	Sylvan	01.vii.2012	1	0	0	NA	NA
	E. boreale	M	New	Sylvan	01.vii.2012	1	0	0	NA	NA
	E. boreale	M	New	Sylvan	01.vii.2012	1	0	0	NA	NA
	E. boreale	M	New	Sylvan	01.vii.2012	1	0	0	NA	NA
	E. boreale	M	New	Sylvan	01.vii.2012	1	0	0	NA	NA
	E. boreale	M	New	Sylvan	01.vii.2012	1	0	0	NA	NA
	E. boreale	M	New	Sylvan	01.vii.2012	1	0	0	NA	NA
	E. boreale	M	New	Sylvan	01.vii.2012	1	0	0	NA	NA
	E. boreale	M	New	Sylvan	01.vii.2012	1	0	0	NA	NA
	E. boreale	M	New	Sylvan	01.vii.2012	1	0	0	NA	NA
	E. boreale	M	New	Sylvan	01.vii.2012	1	0	0	NA	NA
	E. boreale	M	New	Sylvan	01.vii.2012	1	0	0	NA	NA
	E. boreale	M	New	Sylvan	01.vii.2012	1	0	0	NA	NA
	E. boreale	M	New	Sylvan	01.vii.2012	1	0	0	NA	NA
	E. boreale	M	New	Sylvan	01.vii.2012	1	0	0	NA	NA
	E. boreale	M	New	Sylvan	01.vii.2012	1	0	0	NA	NA
	E. boreale	M	New	Sylvan	01.vii.2012	1	0	0	NA	NA
	E. boreale	M	New	Sylvan	01.vii.2012	1	0	0	NA	NA
	E. boreale	M	New	Sylvan	01.vii.2012	1	0	0	NA	NA
	E. boreale	M	New	Sylvan	01.vii.2012	1	0	0	NA	NA
	E. boreale	M	New	Sylvan	01.vii.2012	1	0	0	NA	NA
	E. boreale	M	New	Sylvan	01.vii.2012	1	0	0	NA	NA
	E. boreale	M	New	Sylvan	01.vii.2012	1	0	0	NA	NA
	E. boreale	M	New	Sylvan	01.vii.2012	1	0	0	NA	NA
	E. boreale	M	New	Sylvan	01.vii.2012	1	0	0	NA	NA
	E. boreale	M	New	Sylvan	01.vii.2012	1	0	0	NA	NA
	E. boreale	M	New	Sylvan	01.vii.2012	1	0	0	NA	NA
	E. boreale	M	New	Sylvan	01.vii.2012	1	0	0	NA	NA
	E. boreale	M	New	Sylvan	01.vii.2012	1	0	0	NA	NA
	E. boreale	M	New	Sylvan	01.vii.2012	1	0	0	NA	NA
	E. boreale	M	New	Sylvan	01.vii.2012	1	0	0	NA	NA
	E. boreale	M	New	Sylvan	01.vii.2012	1	0	0	NA	NA
	E. boreale	M	New	Sylvan	01.vii.2012	1	0	0	NA	NA
	E. boreale	M	New	Sylvan	01.vii.2012	1	0	0	NA	NA
	E. boreale	M	New	Sylvan	01.vii.2012	1	0	0	NA	NA
	E. boreale	M	New	Sylvan	01.vii.2012	1	0	0	NA	NA
	E. boreale	M	New	Sylvan	01.vii.2012	1	0	0	NA	NA
	E. boreale	M	New	Sylvan	01.vii.2012	1	0	0	NA	NA
	E. boreale	M	New	Sylvan	01.vii.2012	1	0	0	NA	NA
	E. boreale	M	New	Sylvan	01.vii.2012	1	0	0	NA	NA
	E. boreale	M	New	Sylvan	01.vii.2012	1	0	0	NA	NA
	E. boreale	M	New	Sylvan	01.vii.2012	1	0	0	NA	NA
	E. boreale	F	New	Sylvan	01.vii.2012	1	0	0	NA	NA
	E. boreale	F	New	Sylvan	01.vii.2012	1	0	0	NA	NA
	E. boreale	F	New	Sylvan	01.vii.2012	1	0	0	NA	NA
	E. boreale	F	New	Sylvan	01.vii.2012	1	0	0	NA	NA
	E. boreale	M	New	Sylvan	08.vii.2012	2	0	0	NA	NA
	E. boreale	M	New	Sylvan	08.vii.2012	2	0	0	NA	NA
	E. boreale	M	New	Sylvan	08.vii.2012	2	0	0	NA	NA
	E. boreale	M	New	Sylvan	08.vii.2012	2	0	0	NA	NA
	E. boreale	M	New	Sylvan	08.vii.2012	2	0	0	NA	NA
	E. boreale	M	New	Sylvan	08.vii.2012	2	0	0	NA	NA
	E. boreale	M	New	Sylvan	08.vii.2012	2	0	0	NA	NA
	E. boreale	M	New	Sylvan	08.vii.2012	2	0	0	NA	NA
	E. boreale	M	New	Sylvan	08.vii.2012	2	0	0	NA	NA
	E. boreale	M	New	Sylvan	08.vii.2012	2	0	0	NA	NA
	E. boreale	M	New	Sylvan	08.vii.2012	2	0	0	NA	NA
	E. boreale	M	New	Sylvan	08.vii.2012	2	0	0	NA	NA
	E. boreale	M	New	Sylvan	08.vii.2012	2	0	0	NA	NA
	E. boreale	M	New	Sylvan	08.vii.2012	2	0	0	NA	NA
	E. boreale	M	New	Sylvan	08.vii.2012	2	0	0	NA	NA
	E. boreale	M	New	Sylvan	08.vii.2012	2	0	0	NA	NA
	E. boreale	M	New	Sylvan	08.vii.2012	2	0	0	NA	NA
	E. boreale	M	New	Sylvan	08.vii.2012	2	0	0	NA	NA
	E. boreale	M	New	Sylvan	08.vii.2012	2	0	0	NA	NA
	E. boreale	M	New	Sylvan	08.vii.2012	2	0	0	NA	NA
	E. boreale	M	New	Sylvan	08.vii.2012	2	0	0	NA	NA
	E. boreale	M	New	Sylvan	08.vii.2012	2	0	0	NA	NA
	E. boreale	M	New	Sylvan	08.vii.2012	2	0	0	NA	NA
	E. boreale	M	New	Sylvan	08.vii.2012	2	0	0	NA	NA
	E. boreale	M	New	Sylvan	08.vii.2012	2	0	0	NA	NA
	E. boreale	M	New	Sylvan	08.vii.2012	2	0	0	NA	NA
	E. boreale	M	New	Sylvan	08.vii.2012	2	0	0	NA	NA
	E. boreale	M	New	Sylvan	08.vii.2012	2	0	0	NA	NA
	E. boreale	M	New	Sylvan	08.vii.2012	2	0	0	NA	NA
	E. boreale	M	New	Sylvan	08.vii.2012	2	0	0	NA	NA
	E. boreale	M	New	Sylvan	08.vii.2012	2	1	1	NA	NA
	E. boreale	F	New	Sylvan	08.vii.2012	2	0	0	NA	NA
	E. boreale	F	New	Sylvan	08.vii.2012	2	0	0	NA	NA
	E. boreale	F	New	Sylvan	08.vii.2012	2	0	0	NA	NA
	E. boreale	F	New	Sylvan	08.vii.2012	2	0	0	NA	NA
	E. boreale	F	New	Sylvan	08.vii.2012	2	0	0	NA	NA
	E. boreale	F	New	Sylvan	08.vii.2012	2	0	0	NA	NA
	E. boreale	F	New	Sylvan	08.vii.2012	2	0	0	NA	NA
	E. boreale	F	New	Sylvan	08.vii.2012	2	0	0	NA	NA
	E. boreale	F	New	Sylvan	08.vii.2012	2	0	0	NA	NA
	E. boreale	F	New	Sylvan	08.vii.2012	2	0	0	NA	NA
	E. boreale	F	New	Sylvan	08.vii.2012	2	1	1	NA	NA
	E. boreale	F	New	Sylvan	08.vii.2012	2	1	4	NA	NA
	E. boreale	M	New	Sylvan	08.vii.2012	2	1	30	NA	NA
	E. boreale	F	New	Sylvan	08.vii.2012	2	1	5	NA	NA
	E. boreale	M	New	Sylvan	08.vii.2012	2	1	25	NA	NA
	E. boreale	M	New	Sylvan	08.vii.2012	2	1	14	NA	NA
	E. boreale	F	Old	Redberry	30.vi.2012	1	0	0	NA	NA
	E. boreale	M	Old	Redberry	30.vi.2012	1	0	0	NA	NA
	E. boreale	F	Old	Redberry	30.vi.2012	1	0	0	NA	NA
	E. boreale	F	Old	Redberry	30.vi.2012	1	0	0	NA	NA
	E. boreale	M	Old	Redberry	06.vii.2012	2	1	25	NA	NA
	E. boreale	M	Old	Redberry	06.vii.2012	2	1	21	NA	NA
	E. boreale	M	Old	Redberry	06.vii.2012	2	0	0	NA	NA
	E. boreale	M	Old	Redberry	06.vii.2012	2	0	0	NA	NA
	E. boreale	F	Old	Redberry	06.vii.2012	2	0	0	NA	NA
	E. boreale	F	Old	Redberry	06.vii.2012	2	1	18	NA	NA
	E. boreale	M	Old	Manitou	07.vii.2012	2	0	0	NA	NA
	E. boreale	M	Old	Manitou	07.vii.2012	2	0	0	NA	NA
	E. boreale	M	Old	Manitou	07.vii.2012	2	0	0	NA	NA
	E. boreale	M	Old	Manitou	07.vii.2012	2	0	0	NA	NA
	E. boreale	M	Old	Manitou	07.vii.2012	2	0	0	NA	NA
	E. boreale	M	Old	Manitou	07.vii.2012	2	0	0	NA	NA
	E. boreale	M	Old	Manitou	07.vii.2012	2	0	0	NA	NA
	E. boreale	M	Old	Manitou	07.vii.2012	2	0	0	NA	NA
	E. boreale	M	Old	Manitou	07.vii.2012	2	0	0	NA	NA
	E. boreale	M	Old	Manitou	07.vii.2012	2	0	0	NA	NA
	E. boreale	M	Old	Manitou	07.vii.2012	2	0	0	NA	NA
	E. boreale	M	Old	Manitou	07.vii.2012	2	0	0	NA	NA
	E. boreale	M	Old	Manitou	07.vii.2012	2	0	0	NA	NA
	E. boreale	M	Old	Manitou	07.vii.2012	2	0	0	NA	NA
	E. boreale	M	Old	Manitou	07.vii.2012	2	0	0	NA	NA
	E. boreale	M	Old	Manitou	07.vii.2012	2	0	0	NA	NA
	E. boreale	M	Old	Manitou	07.vii.2012	2	0	0	NA	NA
	E. boreale	M	Old	Manitou	07.vii.2012	2	0	0	NA	NA
	E. boreale	M	Old	Manitou	07.vii.2012	2	0	0	NA	NA
	E. boreale	M	Old	Manitou	07.vii.2012	2	0	0	NA	NA
	E. boreale	M	Old	Manitou	07.vii.2012	2	0	0	NA	NA
	E. boreale	M	Old	Manitou	07.vii.2012	2	0	0	NA	NA
	E. boreale	M	Old	Manitou	07.vii.2012	2	0	0	NA	NA
	E. boreale	M	Old	Manitou	07.vii.2012	2	0	0	NA	NA
	E. boreale	M	Old	Manitou	07.vii.2012	2	0	0	NA	NA
	E. boreale	M	Old	Manitou	07.vii.2012	2	0	0	NA	NA
	E. boreale	M	Old	Manitou	07.vii.2012	2	0	0	NA	NA
	E. boreale	M	Old	Manitou	07.vii.2012	2	0	0	NA	NA
	E. boreale	M	Old	Manitou	07.vii.2012	2	0	0	NA	NA
	E. boreale	M	Old	Manitou	07.vii.2012	2	0	0	NA	NA
	E. boreale	M	Old	Manitou	07.vii.2012	2	0	0	NA	NA
	E. boreale	M	Old	Manitou	07.vii.2012	2	0	0	NA	NA
	E. boreale	M	Old	Manitou	07.vii.2012	2	0	0	NA	NA
	E. boreale	M	Old	Manitou	07.vii.2012	2	0	0	NA	NA
	E. boreale	M	Old	Manitou	07.vii.2012	2	0	0	NA	NA
	E. boreale	M	Old	Manitou	07.vii.2012	2	0	0	NA	NA
	E. boreale	M	Old	Manitou	07.vii.2012	2	0	0	NA	NA
	E. boreale	M	Old	Manitou	07.vii.2012	2	0	0	NA	NA
	E. boreale	M	Old	Manitou	07.vii.2012	2	0	0	NA	NA
	E. boreale	M	Old	Manitou	07.vii.2012	2	0	0	NA	NA
	E. boreale	M	Old	Manitou	07.vii.2012	2	0	0	NA	NA
	E. boreale	M	Old	Manitou	07.vii.2012	2	0	0	NA	NA
	E. boreale	M	Old	Manitou	07.vii.2012	2	0	0	NA	NA
	E. boreale	M	Old	Manitou	07.vii.2012	2	0	0	NA	NA
	E. boreale	M	Old	Manitou	07.vii.2012	2	0	0	NA	NA
	E. boreale	M	Old	Manitou	07.vii.2012	2	0	0	NA	NA
	E. boreale	M	Old	Manitou	07.vii.2012	2	0	0	NA	NA
	E. boreale	M	Old	Manitou	07.vii.2012	2	0	0	NA	NA
	E. boreale	M	Old	Manitou	07.vii.2012	2	0	0	NA	NA
	E. boreale	M	Old	Manitou	07.vii.2012	2	0	0	NA	NA
	E. boreale	M	Old	Manitou	07.vii.2012	2	0	0	NA	NA
	E. boreale	M	Old	Manitou	07.vii.2012	2	0	0	NA	NA
	E. boreale	M	Old	Manitou	07.vii.2012	2	0	0	NA	NA
	E. boreale	M	Old	Manitou	07.vii.2012	2	0	0	NA	NA
	E. boreale	M	Old	Manitou	07.vii.2012	2	0	0	NA	NA
	E. boreale	M	Old	Manitou	07.vii.2012	2	0	0	NA	NA
	E. boreale	M	Old	Manitou	07.vii.2012	2	0	0	NA	NA
	E. boreale	M	Old	Manitou	07.vii.2012	2	0	0	NA	NA
	E. boreale	M	Old	Manitou	07.vii.2012	2	0	0	NA	NA
	E. boreale	M	Old	Manitou	07.vii.2012	2	0	0	NA	NA
	E. boreale	M	Old	Manitou	07.vii.2012	2	0	0	NA	NA
	E. boreale	M	Old	Manitou	07.vii.2012	2	0	0	NA	NA
	E. boreale	M	Old	Manitou	07.vii.2012	2	0	0	NA	NA
	E. boreale	M	Old	Manitou	07.vii.2012	2	0	0	NA	NA
	E. boreale	M	Old	Manitou	07.vii.2012	2	0	0	NA	NA
	E. boreale	M	Old	Manitou	07.vii.2012	2	0	0	NA	NA
	E. boreale	M	Old	Manitou	07.vii.2012	2	0	0	NA	NA
	E. boreale	M	Old	Manitou	07.vii.2012	2	0	0	NA	NA
	E. boreale	M	Old	Manitou	07.vii.2012	2	0	0	NA	NA
	E. boreale	M	Old	Manitou	07.vii.2012	2	0	0	NA	NA
	E. boreale	M	Old	Manitou	07.vii.2012	2	0	0	NA	NA
	E. boreale	M	Old	Manitou	07.vii.2012	2	1	1	NA	NA
	E. boreale	M	Old	Manitou	07.vii.2012	2	1	1	NA	NA
	E. boreale	M	Old	Manitou	07.vii.2012	2	1	1	NA	NA
	E. boreale	M	Old	Manitou	07.vii.2012	2	1	1	NA	NA
	E. boreale	M	Old	Manitou	07.vii.2012	2	1	1	NA	NA
	E. boreale	M	Old	Manitou	07.vii.2012	2	1	1	NA	NA
	E. boreale	M	Old	Manitou	07.vii.2012	2	1	1	NA	NA
	E. boreale	M	Old	Manitou	07.vii.2012	2	1	1	NA	NA
	E. boreale	M	Old	Manitou	07.vii.2012	2	1	1	NA	NA
	E. boreale	M	Old	Manitou	07.vii.2012	2	1	24	NA	NA
	E. boreale	M	Old	Manitou	07.vii.2012	2	1	24	NA	NA
	E. boreale	M	Old	Manitou	07.vii.2012	2	1	24	NA	NA
	E. boreale	F	Old	Manitou	07.vii.2012	2	0	0	NA	NA
	E. boreale	F	Old	Manitou	07.vii.2012	2	0	0	NA	NA
	E. boreale	F	Old	Manitou	07.vii.2012	2	0	0	NA	NA
	E. boreale	F	Old	Manitou	07.vii.2012	2	0	0	NA	NA
	E. boreale	F	Old	Manitou	07.vii.2012	2	0	0	NA	NA
	E. boreale	F	Old	Manitou	07.vii.2012	2	0	0	NA	NA
	E. boreale	F	Old	Manitou	07.vii.2012	2	0	0	NA	NA
	E. boreale	F	Old	Manitou	07.vii.2012	2	0	0	NA	NA
	E. boreale	F	Old	Manitou	07.vii.2012	2	0	0	NA	NA
	E. boreale	F	Old	Manitou	07.vii.2012	2	0	0	NA	NA
	E. boreale	F	Old	Manitou	07.vii.2012	2	0	0	NA	NA
	E. boreale	F	Old	Manitou	07.vii.2012	2	0	0	NA	NA
	E. boreale	F	Old	Manitou	07.vii.2012	2	0	0	NA	NA
	E. boreale	F	Old	Manitou	07.vii.2012	2	0	0	NA	NA
	E. boreale	F	Old	Manitou	07.vii.2012	2	0	0	NA	NA
	E. boreale	F	Old	Manitou	07.vii.2012	2	0	0	NA	NA
	E. boreale	M	Old	Manitou	07.vii.2012	2	1	26	NA	NA
	E. boreale	M	Old	Manitou	07.vii.2012	2	1	10	NA	NA
	E. boreale	M	Old	Manitou	07.vii.2012	2	1	10	NA	NA
	E. boreale	M	Old	Manitou	07.vii.2012	2	1	10	NA	NA
	E. boreale	F	Old	Manitou	07.vii.2012	2	1	1	NA	NA
	E. boreale	F	Old	Manitou	07.vii.2012	2	1	1	NA	NA
	E. boreale	M	Old	Manitou	07.vii.2012	2	1	3	NA	NA
	E. boreale	M	Old	Manitou	07.vii.2012	2	1	3	NA	NA
	E. boreale	M	Old	Manitou	07.vii.2012	2	1	3	NA	NA
	E. boreale	M	Old	Manitou	07.vii.2012	2	1	3	NA	NA
	E. boreale	M	Old	Manitou	07.vii.2012	2	1	3	NA	NA
	E. boreale	M	Old	Manitou	07.vii.2012	2	1	3	NA	NA
	E. boreale	M	Old	Manitou	07.vii.2012	2	1	3	NA	NA
	E. boreale	M	Old	Manitou	07.vii.2012	2	1	3	NA	NA
	E. boreale	M	Old	Manitou	07.vii.2012	2	1	3	NA	NA
	E. boreale	M	Old	Manitou	07.vii.2012	2	1	3	NA	NA
	E. boreale	M	Old	Manitou	07.vii.2012	2	1	3	NA	NA
	E. boreale	M	Old	Manitou	07.vii.2012	2	1	5	NA	NA
	E. boreale	M	Old	Manitou	07.vii.2012	2	1	5	NA	NA
	E. boreale	M	Old	Manitou	07.vii.2012	2	1	7	NA	NA
	E. boreale	M	Old	Manitou	07.vii.2012	2	1	7	NA	NA
	E. boreale	M	Old	Manitou	07.vii.2012	2	1	23	NA	NA
	E. boreale	M	Old	Manitou	07.vii.2012	2	1	8	NA	NA
	E. boreale	M	Old	Manitou	07.vii.2012	2	1	2	NA	NA
	E. boreale	M	Old	Manitou	07.vii.2012	2	1	2	NA	NA
	E. boreale	M	Old	Manitou	07.vii.2012	2	1	2	NA	NA
	E. boreale	M	Old	Manitou	07.vii.2012	2	1	2	NA	NA
	E. boreale	M	Old	Manitou	07.vii.2012	2	1	2	NA	NA
	E. boreale	M	Old	Manitou	07.vii.2012	2	1	2	NA	NA
	E. boreale	F	Old	Manitou	07.vii.2012	2	1	3	NA	NA
	E. boreale	M	Old	Manitou	07.vii.2012	2	1	6	NA	NA
	E. boreale	M	Old	Manitou	07.vii.2012	2	1	6	NA	NA
	E. boreale	M	Old	Manitou	07.vii.2012	2	1	6	NA	NA
	E. boreale	M	Old	Manitou	07.vii.2012	2	1	6	NA	NA
	E. boreale	M	Old	Manitou	07.vii.2012	2	1	6	NA	NA
	E. boreale	M	Old	Manitou	07.vii.2012	2	1	13	NA	NA
	E. boreale	M	Old	Manitou	07.vii.2012	2	1	11	NA	NA
	E. boreale	F	Old	Manitou	07.vii.2012	2	1	4	NA	NA
	E. clausum	F	Old	Lenore	29.vi.2012	1	0	0	NA	NA
	E. clausum	M	Old	Lenore	29.vi.2012	1	0	0	NA	NA
	E. clausum	M	Old	Lenore	29.vi.2012	1	0	0	NA	NA
	E. clausum	M	Old	Lenore	29.vi.2012	1	0	0	NA	NA
	E. clausum	M	Old	Lenore	29.vi.2012	1	0	0	NA	NA
	E. clausum	M	Old	Lenore	29.vi.2012	1	0	0	NA	NA
	E. clausum	M	Old	Lenore	29.vi.2012	1	0	0	NA	NA
	E. clausum	M	Old	Lenore	29.vi.2012	1	0	0	NA	NA
	E. clausum	M	Old	Lenore	29.vi.2012	1	0	0	NA	NA
	E. clausum	M	Old	Lenore	29.vi.2012	1	0	0	NA	NA
	E. clausum	F	Old	Lenore	29.vi.2012	1	0	0	NA	NA
	E. clausum	M	Old	Lenore	29.vi.2012	1	0	0	NA	NA
	E. clausum	M	Old	Lenore	29.vi.2012	1	0	0	NA	NA
	E. clausum	M	Old	Lenore	06.vii.2012	2	0	0	NA	NA
	E. clausum	M	Old	Lenore	06.vii.2012	2	0	0	NA	NA
	E. clausum	M	Old	Lenore	06.vii.2012	2	0	0	NA	NA
	E. clausum	M	Old	Lenore	06.vii.2012	2	0	0	NA	NA
	E. clausum	M	Old	Lenore	06.vii.2012	2	0	0	NA	NA
	E. clausum	M	Old	Lenore	06.vii.2012	2	0	0	NA	NA
	E. clausum	M	Old	Lenore	06.vii.2012	2	0	0	NA	NA
	E. clausum	M	Old	Lenore	06.vii.2012	2	0	0	NA	NA
	E. clausum	F	New	Gull	1.vii.2012	1	0	0	NA	NA
	E. clausum	M	New	Gull	1.vii.2012	1	0	0	NA	NA
	E. clausum	F	New	Gull	1.vii.2012	1	0	0	NA	NA
	E. clausum	M	New	Gull	1.vii.2012	1	0	0	NA	NA
	E. clausum	M	New	Gull	1.vii.2012	1	0	0	NA	NA
	E. clausum	M	New	Gull	1.vii.2012	1	0	0	NA	NA
	E. clausum	M	New	Gull	1.vii.2012	1	0	0	NA	NA
	E. clausum	M	New	Gull	1.vii.2012	1	0	0	NA	NA
	E. clausum	M	New	Gull	1.vii.2012	1	0	0	NA	NA
	E. clausum	M	New	Gull	1.vii.2012	1	0	0	NA	NA
	E. clausum	M	New	Gull	1.vii.2012	1	0	0	NA	NA
	E. clausum	M	New	Gull	1.vii.2012	1	0	0	NA	NA
	E. clausum	M	New	Gull	1.vii.2012	1	0	0	NA	NA
	E. clausum	M	New	Gull	1.vii.2012	1	0	0	NA	NA
	E. clausum	M	New	Gull	1.vii.2012	1	0	0	NA	NA
	E. clausum	M	New	Gull	1.vii.2012	1	0	0	NA	NA
	E. clausum	M	New	Gull	1.vii.2012	1	0	0	NA	NA
	E. clausum	M	New	Gull	1.vii.2012	1	0	0	NA	NA
	E. clausum	M	New	Gull	1.vii.2012	1	0	0	NA	NA
	E. clausum	M	New	Gull	1.vii.2012	1	0	0	NA	NA
	E. clausum	M	New	Interlakes	04.vii.2012	1	0	0	NA	NA
	E. clausum	M	New	Interlakes	04.vii.2012	1	0	0	NA	NA
	E. clausum	M	New	Interlakes	04.vii.2012	1	0	0	NA	NA
	E. clausum	M	New	Interlakes	04.vii.2012	1	0	0	NA	NA
	E. clausum	M	New	Interlakes	04.vii.2012	1	0	0	NA	NA
	E. clausum	M	New	Interlakes	04.vii.2012	1	0	0	NA	NA
	E. clausum	M	New	Interlakes	04.vii.2012	1	0	0	NA	NA
	E. clausum	M	New	Interlakes	04.vii.2012	1	0	0	NA	NA
	E. clausum	M	New	Interlakes	04.vii.2012	1	1	21	NA	NA
	E. clausum	M	New	Interlakes	04.vii.2012	1	1	19	NA	NA
	E. clausum	M	New	Interlakes	04.vii.2012	1	0	0	NA	NA
	E. clausum	M	New	Interlakes	04.vii.2012	1	0	0	NA	NA
	E. clausum	M	Old	Redberry	30.vi.2012	1	0	0	NA	NA
	E. clausum	M	Old	Redberry	30.vi.2012	1	0	0	NA	NA
	E. clausum	M	Old	Redberry	30.vi.2012	1	0	0	NA	NA
	E. clausum	M	Old	Redberry	30.vi.2012	1	0	0	NA	NA
	E. clausum	M	Old	Redberry	30.vi.2012	1	0	0	NA	NA
	E. clausum	M	Old	Redberry	30.vi.2012	1	0	0	NA	NA
	E. clausum	M	Old	Redberry	30.vi.2012	1	0	0	NA	NA
	E. clausum	M	Old	Redberry	30.vi.2012	1	0	0	NA	NA
	E. clausum	M	Old	Redberry	30.vi.2012	1	0	0	NA	NA
	E. clausum	M	Old	Redberry	30.vi.2012	1	0	0	NA	NA
	E. clausum	M	Old	Redberry	30.vi.2012	1	0	0	NA	NA
	E. clausum	M	Old	Redberry	30.vi.2012	1	0	0	NA	NA
	E. clausum	M	Old	Redberry	30.vi.2012	1	0	0	NA	NA
	E. clausum	M	Old	Redberry	30.vi.2012	1	0	0	NA	NA
	E. clausum	M	Old	Redberry	30.vi.2012	1	0	0	NA	NA
	E. clausum	M	Old	Redberry	30.vi.2012	1	0	0	NA	NA
	E. clausum	M	Old	Redberry	30.vi.2012	1	0	0	NA	NA
	E. clausum	M	Old	Redberry	30.vi.2012	1	0	0	NA	NA
	E. clausum	M	Old	Redberry	30.vi.2012	1	0	0	NA	NA
	E. clausum	M	Old	Redberry	30.vi.2012	1	0	0	NA	NA
	E. clausum	F	Old	Redberry	30.vi.2012	1	0	0	NA	NA
	E. clausum	M	Old	Redberry	30.vi.2012	1	0	0	NA	NA
	E. clausum	M	Old	Redberry	30.vi.2012	1	0	0	NA	NA
	E. clausum	M	Old	Redberry	30.vi.2012	1	0	0	NA	NA
	E. clausum	M	Old	Redberry	30.vi.2012	1	0	0	NA	NA
	E. clausum	M	Old	Redberry	30.vi.2012	1	0	0	NA	NA
	E. clausum	M	Old	Redberry	30.vi.2012	1	0	0	NA	NA
	E. clausum	M	Old	Redberry	30.vi.2012	1	0	0	NA	NA
	E. clausum	M	Old	Redberry	30.vi.2012	1	0	0	NA	NA
	E. clausum	M	Old	Redberry	30.vi.2012	1	0	0	NA	NA
	E. clausum	M	Old	Redberry	30.vi.2012	1	0	0	NA	NA
	E. clausum	M	Old	Redberry	30.vi.2012	1	0	0	NA	NA
	E. clausum	M	Old	Redberry	30.vi.2012	1	0	0	NA	NA
	E. clausum	F	Old	Redberry	30.vi.2012	1	0	0	NA	NA
	E. clausum	M	Old	Redberry	30.vi.2012	1	0	0	NA	NA
	E. clausum	M	Old	Redberry	30.vi.2012	1	0	0	NA	NA
	E. clausum	M	Old	Redberry	30.vi.2012	1	0	0	NA	NA
	E. clausum	M	Old	Redberry	30.vi.2012	1	0	0	NA	NA
	E. clausum	M	Old	Redberry	30.vi.2012	1	0	0	NA	NA
	E. clausum	M	Old	Redberry	30.vi.2012	1	0	0	NA	NA
	E. clausum	M	Old	Redberry	30.vi.2012	1	0	0	NA	NA
	E. clausum	M	Old	Redberry	30.vi.2012	1	0	0	NA	NA
	E. clausum	M	Old	Redberry	30.vi.2012	1	0	0	NA	NA
	E. clausum	M	Old	Redberry	30.vi.2012	1	0	0	NA	NA
	E. clausum	M	Old	Redberry	30.vi.2012	1	0	0	NA	NA
	E. clausum	F	Old	Redberry	30.vi.2012	1	0	0	NA	NA
	E. clausum	M	Old	Redberry	30.vi.2012	1	0	0	NA	NA
	E. clausum	M	Old	Redberry	30.vi.2012	1	0	0	NA	NA
	E. clausum	M	Old	Redberry	30.vi.2012	1	0	0	NA	NA
	E. clausum	M	Old	Redberry	30.vi.2012	1	0	0	NA	NA
	E. clausum	M	Old	Redberry	30.vi.2012	1	0	0	NA	NA
	E. clausum	M	Old	Redberry	30.vi.2012	1	0	0	NA	NA
	E. clausum	M	Old	Redberry	30.vi.2012	1	0	0	NA	NA
	E. clausum	M	Old	Redberry	30.vi.2012	1	0	0	NA	NA
	E. clausum	M	Old	Redberry	06.vii.2012	2	0	0	NA	NA
	E. clausum	M	Old	Redberry	06.vii.2012	2	0	0	NA	NA
	E. clausum	M	Old	Redberry	06.vii.2012	2	0	0	NA	NA
	E. clausum	M	Old	Redberry	06.vii.2012	2	0	0	NA	NA
	E. clausum	M	Old	Redberry	06.vii.2012	2	0	0	NA	NA
	E. clausum	M	Old	Redberry	06.vii.2012	2	0	0	NA	NA
	E. clausum	M	Old	Redberry	06.vii.2012	2	0	0	NA	NA
	E. clausum	M	Old	Redberry	06.vii.2012	2	0	0	NA	NA
	E. clausum	M	Old	Redberry	06.vii.2012	2	0	0	NA	NA
	E. clausum	M	Old	Redberry	06.vii.2012	2	0	0	NA	NA
	E. clausum	M	Old	Redberry	06.vii.2012	2	0	0	NA	NA
	E. clausum	M	Old	Redberry	06.vii.2012	2	0	0	NA	NA
	E. clausum	M	Old	Redberry	06.vii.2012	2	0	0	NA	NA
	E. clausum	M	Old	Redberry	06.vii.2012	2	0	0	NA	NA
	E. clausum	M	Old	Redberry	06.vii.2012	2	0	0	NA	NA
	E. clausum	M	Old	Redberry	06.vii.2012	2	0	0	NA	NA
	E. clausum	M	Old	Redberry	06.vii.2012	2	0	0	NA	NA
	E. clausum	M	Old	Redberry	06.vii.2012	2	0	0	NA	NA
	E. clausum	M	Old	Redberry	06.vii.2012	2	0	0	NA	NA
	E. clausum	M	Old	Redberry	06.vii.2012	2	0	0	NA	NA
	E. clausum	M	Old	Redberry	06.vii.2012	2	0	0	NA	NA
	E. clausum	M	Old	Redberry	06.vii.2012	2	0	0	NA	NA
	E. clausum	M	Old	Redberry	06.vii.2012	2	0	0	NA	NA
	E. clausum	M	Old	Redberry	06.vii.2012	2	0	0	NA	NA
	E. clausum	M	Old	Redberry	06.vii.2012	2	0	0	NA	NA
	E. clausum	M	Old	Redberry	06.vii.2012	2	0	0	NA	NA
	E. clausum	M	Old	Redberry	06.vii.2012	2	0	0	NA	NA
	E. clausum	M	Old	Redberry	06.vii.2012	2	0	0	NA	NA
	E. clausum	M	Old	Redberry	06.vii.2012	2	0	0	NA	NA
	E. clausum	M	Old	Redberry	06.vii.2012	2	0	0	NA	NA
	E. clausum	M	Old	Redberry	06.vii.2012	2	0	0	NA	NA
	E. clausum	M	Old	Redberry	06.vii.2012	2	0	0	NA	NA
	E. clausum	M	Old	Redberry	06.vii.2012	2	0	0	NA	NA
	E. clausum	M	Old	Redberry	06.vii.2012	2	0	0	NA	NA
	E. clausum	M	Old	Redberry	06.vii.2012	2	0	0	NA	NA
	E. clausum	M	Old	Redberry	06.vii.2012	2	0	0	NA	NA
	E. clausum	M	Old	Redberry	06.vii.2012	2	0	0	NA	NA
	E. clausum	M	Old	Redberry	06.vii.2012	2	0	0	NA	NA
	E. clausum	M	Old	Redberry	06.vii.2012	2	0	0	NA	NA
	E. clausum	M	Old	Redberry	06.vii.2012	2	0	0	NA	NA
	E. clausum	M	Old	Redberry	06.vii.2012	2	0	0	NA	NA
	E. clausum	M	Old	Redberry	06.vii.2012	2	0	0	NA	NA
	E. clausum	M	Old	Redberry	06.vii.2012	2	0	0	NA	NA
	E. clausum	M	Old	Redberry	06.vii.2012	2	0	0	NA	NA
	E. clausum	M	Old	Redberry	06.vii.2012	2	0	0	NA	NA
	E. clausum	M	Old	Redberry	06.vii.2012	2	0	0	NA	NA
	E. clausum	M	Old	Redberry	06.vii.2012	2	0	0	NA	NA
	E. clausum	M	Old	Redberry	06.vii.2012	2	0	0	NA	NA
	E. clausum	M	Old	Redberry	06.vii.2012	2	0	0	NA	NA
	E. clausum	M	Old	Redberry	06.vii.2012	2	0	0	NA	NA
	E. clausum	M	Old	Redberry	06.vii.2012	2	0	0	NA	NA
	E. clausum	M	Old	Redberry	06.vii.2012	2	0	0	NA	NA
	E. clausum	M	Old	Redberry	06.vii.2012	2	0	0	NA	NA
	E. clausum	F	Old	Redberry	06.vii.2012	2	0	0	NA	NA
	E. clausum	F	Old	Redberry	06.vii.2012	2	0	0	NA	NA
	E. clausum	F	Old	Redberry	06.vii.2012	2	0	0	NA	NA
